# Supplementary material for: MRF4 negatively regulates adult skeletal muscle growth by repressing MEF2 activity
Source: Nat Commun. 2016 Aug 3;7:12397. doi: 10.1038/ncomms12397 (PMC4976255; doi:10.1038/ncomms12397)
Supplement: Supplementary Data 1 — Full list of differentially expressed genes (up- and downregulated compared to control), derived from microarray analysis of innervated and denervated SOL muscles transfected with shRNA to Mrf4 (M1 sequence). [file ncomms12397-s2.xlsx]

## Sheet: M1_UP-regulated
Entrez_ID	Symbol	Description	FC	adj.P.Val
287408	Myh1	myosin, heavy polypeptide 1, skeletal muscle, adult	75.7871	1.51e-05
29248	Tnni3	troponin I type 3 (cardiac)	67.8672	6.39e-06
25269	Pvalb	parvalbumin	53.2241	3.99e-05
360543	Myh4	myosin, heavy chain 4, skeletal muscle	45.4085	0.00157672
691644	Myh2	myosin, heavy chain 2, skeletal muscle, adult	29.7126	9.49e-06
302822	Igsf1	immunoglobulin superfamily, member 1	25.3996	6.39e-06
24183	Ak1	adenylate kinase 1	24.4461	6.86e-07
171009	Actn3	actinin alpha 3	21.3859	0.000475098
84396	Atp1b4	ATPase, (Na+)/K+ transporting, beta 4 polypeptide	19.2367	8.63e-05
292879	Mybpc2	myosin binding protein C, fast-type	18.1601	5.92e-05
78975	Prkaa2	protein kinase, AMP-activated, alpha 2 catalytic subunit	18.1238	6.86e-07
362524	Ptpn3	protein tyrosine phosphatase, non-receptor type 3	16.1814	2.12e-05
29389	Tnni2	troponin I type 2 (skeletal, fast)	15.3513	9.71e-07
360887	Adck3	aarF domain containing kinase 3	13.855	2.82e-06
286965	Abra	actin-binding Rho activating protein	13.5593	3.58e-06
315611	Scn4b	sodium channel, voltage-gated, type IV, beta	12.3952	0.000132175
310201	Cmbl	carboxymethylenebutenolidase homolog (Pseudomonas)	11.8752	6.39e-06
309513	Ppp1r3c	protein phosphatase 1, regulatory subunit 3C	11.8454	1.95e-06
498440	Myoz1	myozenin 1	11.5301	7.57e-06
301518	Prkag3	protein kinase, AMP-activated, gamma 3 non-catalytic subunit	11.0181	2.6e-06
117558	Mylk2	myosin light chain kinase 2	10.7129	2.82e-06
24959	Pgam2	phosphoglycerate mutase 2 (muscle)	10.5252	2.82e-06
287411	Dhrs7c	dehydrogenase/reductase (SDR family) member 7C	10.4619	3.96e-05
100362283	LOC100362283	rCG31224-like	9.99812	6.74e-05
25139	Slc2a4	solute carrier family 2 (facilitated glucose transporter), member 4	9.99426	1.81e-05
691307	Lrrc39	leucine rich repeat containing 39	9.71684	4.86e-05
686019	Casq1	calsequestrin 1 (fast-twitch, skeletal muscle)	9.37834	1.03e-05
362018	Sypl2	synaptophysin-like 2	9.02644	2.59e-06
58977	Ppp1r1a	protein phosphatase 1, regulatory (inhibitor) subunit 1A	8.98024	5.06e-05
64678	Tfrc	transferrin receptor	8.80051	6.86e-07
24701	Pygm	phosphorylase, glycogen, muscle	8.66434	0.000183658
501625	Bex1	brain expressed, X-linked 1	8.45579	5.5e-05
54702	Egln3	EGL nine homolog 3 (C. elegans)	7.85426	1.87e-05
58844	Grb14	growth factor receptor bound protein 14	7.57236	6.91e-06
25438	Eno3	enolase 3, beta, muscle	7.53646	1.87e-05
24523	Klk1c7	kallikrein 1-related peptidase C7	7.51338	0.00584117
308779	Fsd2	fibronectin type III and SPRY domain containing 2	7.49032	1.03e-05
363122	Ppp2r3a	protein phosphatase 2, regulatory subunit B'', alpha	7.46953	6.86e-07
29155	Capn3	calpain 3	7.43031	1.87e-05
54240	Chrnd	cholinergic receptor, nicotinic, delta	7.3472	5.23e-06
315962	Ky	kyphoscoliosis peptidase	7.34034	8.5e-06
291605	Myot	myotilin	7.26924	1.87e-05
361602	Me3	malic enzyme 3, NADP(+)-dependent, mitochondrial	7.09849	4.38e-05
100363484	LOC100363484	DNA-damage-inducible transcript 4-like protein-like	7.06313	4.99e-05
117243	Acsl6	acyl-CoA synthetase long-chain family member 6	7.04761	6.15e-05
192245	Hspb6	heat shock protein, alpha-crystallin-related, B6	6.93225	3.58e-06
298771	Prepl	prolyl endopeptidase-like	6.92745	7.57e-06
287122	Rpl3l	ribosomal protein L3-like	6.85531	6.28e-05
24588	Nefm	neurofilament, medium polypeptide	6.8393	2.82e-05
310483	Mlf1	myeloid leukemia factor 1	6.80857	0.000218172
29204	Neu2	sialidase 2 (cytosolic sialidase)	6.77789	0.0010195
296635	Ppapdc3	phosphatidic acid phosphatase type 2 domain containing 3	6.74723	2.6e-06
252942	Myh8	myosin, heavy chain 8, skeletal muscle, perinatal	6.70976	0.0173881
294088	Pank1	pantothenate kinase 1	6.70921	3.58e-06
317258	Itgb1bp2	integrin beta 1 binding protein 2	6.57732	5.16e-05
680115	Ptpla	protein tyrosine phosphatase-like (proline instead of catalytic arginine), member a	6.48383	2.34e-05
500364	Sspn	sarcospan	6.38362	1.03e-05
25626	Krt8	keratin 8	6.3567	0.00251255
65152	Pfkm	phosphofructokinase, muscle	6.3085	0.000279864
690987	Gys1	glycogen synthase 1, muscle	6.28329	1.61e-05
362029	Agl	amylo-alpha-1, 6-glucosidase, 4-alpha-glucanotransferase	6.2213	3.62e-05
29422	Chrne	cholinergic receptor, nicotinic, epsilon	6.21047	3.28e-05
295341	Ppm1j	protein phosphatase 1J	6.14369	2.09e-05
313610	Extl1	exostoses (multiple)-like 1	6.13658	2.34e-05
306327	Tmem38a	transmembrane protein 38a	6.12274	0.00032878
24838	Tnnt3	troponin T type 3 (skeletal, fast)	5.98086	1.48e-05
689256	Tpd52l1	tumor protein D52-like 1	5.97272	0.0133983
24645	Pgm1	phosphoglucomutase 1	5.95953	1.52e-05
290224	Fam158a	family with sequence similarity 158, member A	5.90315	0.000261002
117548	Kif1b	kinesin family member 1B	5.8818	1.52e-05
290880	Adprhl1	ADP-ribosylhydrolase like 1	5.86065	0.00047983
114209	Phyh	phytanoyl-CoA 2-hydroxylase	5.80849	0.000455198
362384	Reep1	receptor accessory protein 1	5.80419	0.000109675
302666	Asb11	ankyrin repeat and SOCS box-containing 11	5.73212	0.00013509
313521	Hpdl	4-hydroxyphenylpyruvate dioxygenase-like	5.6907	2.22e-05
307548	Dtna-ps1	dystrobrevin alpha, pseudogene 1	5.68476	6.39e-06
100359980	LOC100359980	smooth muscle and non-muscle myosin alkali light chain 6B-like	5.68235	0.00175804
295105	Schip1	schwannomin interacting protein 1	5.66473	0.000146909
25145	Cd24	CD24 molecule	5.62824	0.000455198
29484	Slc3a1	solute carrier family 3, member 1	5.57703	0.00593284
291135	Acot13	acyl-CoA thioesterase 13	5.54991	0.000104128
245982	Coro6	coronin 6	5.5402	0.00185181
29209	Casq2	calsequestrin 2 (cardiac muscle)	5.53289	6.53e-06
78951	Hspb3	heat shock protein 3	5.50991	4.99e-05
301073	Hhatl	hedgehog acyltransferase-like	5.4888	7.09e-05
309374	Ankrd2	ankyrin repeat domain 2 (stretch responsive muscle)	5.45886	0.00197109
24552	Me1	malic enzyme 1, NADP(+)-dependent, cytosolic	5.44362	7.58e-05
25399	Cacna2d1	calcium channel, voltage-dependent, alpha2/delta subunit 1	5.43466	1.11e-05
291565	Afap1l1	actin filament associated protein 1-like 1	5.41858	1.61e-05
289388	G0s2	G0/G1switch 2	5.39413	0.00468562
498587	Ldb3	LIM domain binding 3	5.33802	0.000178769
293613	RGD1309350	similar to transthyretin (4L369)	5.29284	0.000438267
311167	Smtnl1	smoothelin-like 1	5.27943	0.000411191
315833	Klhl31	kelch-like 31 (Drosophila)	5.27207	0.000150857
81869	Gstm7	glutathione S-transferase, mu 7	5.20812	0.000809788
140666	Rcan2	regulator of calcineurin 2	5.15956	0.000735146
246233	Macrod1	MACRO domain containing 1	5.1172	0.000309568
289745	Mtp18	mitochondrial protein 18	5.10542	7.57e-06
308873	Art1	ADP-ribosyltransferase 1	5.02672	2e-05
117533	Gmpr	guanosine monophosphate reductase	4.9977	0.000101656
308622	Txlnb	taxilin beta	4.97632	0.000369663
260327	Fndc5	fibronectin type III domain containing 5	4.95527	9.49e-05
311114	Klhl23	kelch-like 23 (Drosophila)	4.93464	0.000183658
314996	Klhl38	kelch-like 38 (Drosophila)	4.92142	0.000531001
302948	Srl	sarcalumenin	4.91269	1.87e-05
502916	Rerg	RAS-like, estrogen-regulated, growth-inhibitor	4.90525	0.0201598
24214	Atp1b2	ATPase, Na+/K+ transporting, beta 2 polypeptide	4.87638	1.64e-05
117549	Gpr37	G protein-coupled receptor 37	4.86971	0.00192644
499702	Synpo2	synaptopodin 2	4.86747	0.000104861
79131	Fabp3	fatty acid binding protein 3, muscle and heart	4.81631	1.87e-05
306198	Clybl	citrate lyase beta like	4.81131	0.000117028
295261	Tmod4	tropomodulin 4	4.78158	0.000133993
24638	Pfkfb1	6-phosphofructo-2-kinase/fructose-2,6-biphosphatase 1	4.6804	1.29e-05
502225	Lrrc14b	leucine rich repeat containing 14B	4.68014	0.000375646
297333	Smyd1	SET and MYND domain containing 1	4.6633	0.000267316
313057	Serinc2	serine incorporator 2	4.64852	3.29e-05
293632	RGD1563319	similar to RIKEN cDNA 6330512M04 gene	4.62986	0.000455198
362895	Stac3	SH3 and cysteine rich domain 3	4.61396	0.00113252
114906	Pkia	protein kinase (cAMP-dependent, catalytic) inhibitor alpha	4.57329	0.00253108
498579	RGD1564899	similar to chromosome 10 open reading frame 71	4.56961	1.87e-05
140727	Cacng6	calcium channel, voltage-dependent, gamma subunit 6	4.55682	2.22e-05
100360334	LOC100360334	formin homology 2 domain containing 3-like	4.53884	5.92e-05
499021	Pacrg	Park2 co-regulated	4.53055	0.00488428
305078	Lamb3	laminin, beta 3	4.51594	0.000218175
24583	Myh3	myosin, heavy chain 3, skeletal muscle, embryonic	4.49495	0.00070457
83627	Galnt5	UDP-N-acetyl-alpha-D-galactosamine:polypeptide N-acetylgalactosaminyltransferase 5 (GalNAc-T5)	4.49319	0.00133686
170573	Slc38a4	solute carrier family 38, member 4	4.47775	0.000782714
292905	Hrc	histidine rich calcium binding protein	4.44107	0.000182353
308429	RGD1565787	similar to RIKEN cDNA 1810065E05	4.43977	0.00105058
679629	Smtnl2	smoothelin-like 2	4.43119	0.0017498
361044	Sdr39u1	short chain dehydrogenase/reductase family 39U, member 1	4.41462	2.52e-05
308410	Rtn2	reticulon 2	4.40477	0.000187118
298381	Echdc2	enoyl CoA hydratase domain containing 2	4.37114	0.000944968
316330	Ankrd23	ankyrin repeat domain 23	4.35142	0.00173323
298559	Tcea3	transcription elongation factor A (SII), 3	4.33704	1.81e-05
115771	Usp2	ubiquitin specific peptidase 2	4.33059	0.000472195
287644	Phospho1	phosphatase, orphan 1	4.29555	0.000719336
498309	Vash2	vasohibin 2	4.29041	0.000232724
297960	Rragd	Ras-related GTP binding D	4.24944	0.000279864
114108	Pdlim3	PDZ and LIM domain 3	4.22437	0.000588397
307759	Gpt2	glutamic pyruvate transaminase (alanine aminotransferase) 2	4.21717	0.000490024
316740	Myom1	myomesin 1	4.19815	0.00355718
362521	Tmem38b	transmembrane protein 38B	4.18638	0.000233655
296369	Tnnc2	troponin C type 2 (fast)	4.17845	0.00012929
362930	Ptp4a3	protein tyrosine phosphatase type IVA, member 3	4.17291	1.03e-05
500921	Tmem117	transmembrane protein 117	4.14476	0.000146909
24534	Ldhb	lactate dehydrogenase B	4.13676	0.000150955
500036	Ppp1r3a	protein phosphatase 1, regulatory subunit 3A	4.10512	0.000594696
307395	Ablim3	actin binding LIM protein family, member 3	4.105	0.000913699
83708	Mybph	myosin binding protein H	4.10426	0.00372447
317322	Gpc4	glypican 4	4.07261	4.09e-05
117028	Bin1	bridging integrator 1	4.04914	2.36e-05
245956	Scn3b	sodium channel, voltage-gated, type III, beta	4.043	3.35e-06
300990	RGD1307461	similar to RIKEN cDNA 6430571L13 gene; similar to g20 protein	4.0373	6.48e-05
500300	LOC500300	similar to hypothetical protein MGC6835	4.03377	0.000717186
50690	Slc6a8	solute carrier family 6 (neurotransmitter transporter, creatine), member 8	4.02545	1.48e-05
100360934	LOC100360934	chordin-like 2	3.99879	3.84e-05
361180	Grtp1	growth hormone regulated TBC protein 1	3.98319	0.00266894
684980	Tsc22d4	TSC22 domain family, member 4	3.96314	1.48e-05
303468	Sgca	sarcoglycan, alpha (dystrophin-associated glycoprotein)	3.9249	0.000193169
100360985	LOC100360985	solute carrier family 25, member 12	3.91704	5.16e-05
114491	Cited4	Cbp/p300-interacting transactivator, with Glu/Asp-rich carboxy-terminal domain, 4	3.88474	0.000279864
25405	Ccng1	cyclin G1	3.87561	1.11e-05
362810	Coq10a	coenzyme Q10 homolog A (S. cerevisiae)	3.87133	0.000117593
301378	Mettl21c	methyltransferase like 21C	3.86896	0.0240406
24401	Got1	glutamic-oxaloacetic transaminase 1, soluble (aspartate aminotransferase 1)	3.85425	0.000104128
306527	Dusp26	dual specificity phosphatase 26 (putative)	3.83672	0.00110133
313776	RGD1304931	similar to RIKEN cDNA 2310042D19	3.8181	0.00120506
117269	Rps6ka2	ribosomal protein S6 kinase polypeptide 2	3.78431	0.000553537
361267	Akr1cl1	aldo-keto reductase family 1, member C-like 1	3.78307	0.00125127
303638	Abca8a	ATP-binding cassette, subfamily A (ABC1), member 8a	3.77835	0.00654177
303754	Rab40b	Rab40b, member RAS oncogene family	3.77001	0.000433579
24158	Acadm	acyl-CoA dehydrogenase, C-4 to C-12 straight chain	3.76795	1.48e-05
362087	Ubac1	UBA domain containing 1	3.75929	5.07e-05
300018	Lynx1	Ly6/neurotoxin 1	3.72239	5.92e-05
293453	Ndufab1	NADH dehydrogenase (ubiquinone) 1, alpha/beta subcomplex, 1	3.71971	1.48e-05
364147	Yipf7	Yip1 domain family, member 7	3.71544	0.000455198
291567	Ppargc1b	peroxisome proliferator-activated receptor gamma, coactivator 1 beta	3.69513	0.00178887
296762	Phtf2	putative homeodomain transcription factor 2	3.68521	0.00228271
499018	RGD1560015	similar to glycoprotein, synaptic 2	3.65438	0.00103299
29533	Pxmp2	peroxisomal membrane protein 2	3.63801	0.000309568
498909	Coq9	coenzyme Q9 homolog (S. cerevisiae)	3.62794	0.000282486
503446	Asb12	ankyrin repeat and SOCS box-containing 12	3.62234	6.96e-05
100362572	LOC100362572	Mpv17 transgene, kidney disease mutant-like (predicted)-like	3.61292	0.000704339
362518	RGD1307218	similar to RIKEN cDNA 2810432L12	3.60506	0.000209252
361831	Ube2d1	ubiquitin-conjugating enzyme E2D 1	3.59632	0.00161045
291180	Epdr1	ependymin related protein 1 (zebrafish)	3.5935	0.0161891
84015	Ttn	titin	3.58337	0.000366735
498034	Fn3k	fructosamine 3 kinase	3.58096	3.27e-05
363081	Igdcc4	immunoglobulin superfamily, DCC subclass, member 4	3.55489	0.000638602
24799	Eef1a2	eukaryotic translation elongation factor 1 alpha 2	3.54675	0.00798515
25315	Ephx1	epoxide hydrolase 1, microsomal	3.52514	0.0359467
317268	Arx	aristaless related homeobox	3.51978	4.61e-05
296732	Smarcd3	SWI/SNF related, matrix associated, actin dependent regulator of chromatin, subfamily d, member 3	3.49914	0.00014508
311187	Pacsin3	protein kinase C and casein kinase substrate in neurons 3	3.49125	0.000502357
171088	Inpp5j	inositol polyphosphate-5-phosphatase J	3.45945	0.000627817
680076	Asb14	ankyrin repeat and SOCS box-containing 14	3.45774	0.00339329
24618	Reg3b	regenerating islet-derived 3 beta	3.44861	0.0108644
306570	Ank1	ankyrin 1, erythrocytic	3.44519	0.000127227
311849	Crat	carnitine O-acetyltransferase	3.44197	0.000268359
362242	Snta1	syntrophin, acidic 1	3.44177	1.87e-05
295214	S100a1	S100 calcium binding protein A1	3.44092	0.00150618
81636	Adcy2	adenylate cyclase 2 (brain)	3.43899	0.0068029
25696	Vldlr	very low density lipoprotein receptor	3.43652	0.000279864
302920	Rbfox1	RNA binding protein, fox-1 homolog (C. elegans) 1	3.43512	0.000331598
288289	Chodl	chondrolectin	3.41997	0.00202814
309760	Mypn	myopalladin	3.4127	0.000306766
310306	Usp13	ubiquitin specific protease 13 (isopeptidase T-3)	3.40356	0.00180139
171155	Hadhb	hydroxyacyl-CoA dehydrogenase/3-ketoacyl-CoA thiolase/enoyl-CoA hydratase (trifunctional protein), beta subunit	3.39987	4.81e-05
79250	Aco2	aconitase 2, mitochondrial	3.38087	7.22e-05
246172	Nexn	nexilin (F actin binding protein)	3.36746	0.000544077
29275	Actc1	actin, alpha, cardiac muscle 1	3.36486	0.00294872
81530	Pdk2	pyruvate dehydrogenase kinase, isozyme 2	3.3547	0.000903713
83783	Sult1a1	sulfotransferase family, cytosolic, 1A, phenol-preferring, member 1	3.34729	0.00586635
29161	Cav3	caveolin 3	3.33481	0.000355124
83574	Rxrg	NADH dehydrogenase (ubiquinone) Fe-S protein 3	3.32832	0.000484627
295923	Ndufs3	retinoid X receptor gamma	3.32768	2.81e-05
25756	Cpt1b	carnitine palmitoyltransferase 1b, muscle	3.32594	0.0017498
294231	RGD1302996	hypothetical protein MGC:15854	3.323	5.62e-05
301226	Apobec2	apolipoprotein B mRNA editing enzyme, catalytic polypeptide-like 2	3.31233	0.00418355
171049	Folr1	folate receptor 1 (adult)	3.29521	0.00196779
309922	Rhobtb3	Rho-related BTB domain containing 3	3.28376	0.000982529
114096	Idh3a	isocitrate dehydrogenase 3 (NAD+) alpha	3.28274	1.52e-05
295691	Frzb	frizzled-related protein	3.27776	0.0010003
246235	Slc36a2	solute carrier family 36 (proton/amino acid symporter), member 2	3.27448	0.0026705
63847	Fxyd6	FXYD domain-containing ion transport regulator 6	3.27107	0.00136764
311254	Pdhx	pyruvate dehydrogenase complex, component X	3.26483	9.15e-05
114216	S100a3	S100 calcium binding protein A3	3.24552	0.00114876
79126	Cfi	complement factor I	3.23909	0.0172593
259167	Art5	ADP-ribosyltransferase 5	3.23861	0.000279864
680282	LOC680282	hypothetical protein LOC680282	3.2364	0.0184462
362708	Trim54	tripartite motif-containing 54	3.22965	0.000438267
360983	Lgalsl	lectin, galactoside-binding-like	3.22778	0.00156146
81531	Pfn2	profilin 2	3.22043	0.00197483
306811	Wnk2	WNK lysine deficient protein kinase 2	3.21707	0.00198899
360718	Popdc2	popeye domain containing 2	3.21619	4.99e-05
252919	Slc38a3	solute carrier family 38, member 3	3.20953	0.00141607
29148	Myog	myogenin	3.20711	0.000249336
25654	Col11a1	collagen, type XI, alpha 1	3.20441	0.00943423
305941	Sgcg	sarcoglycan, gamma (dystrophin-associated glycoprotein)	3.20235	0.0010003
24775	Shbg	sex hormone binding globulin	3.19986	0.00127899
337868	Myod1	myogenic differentiation 1	3.19689	0.0103942
25753	Chrng	cholinergic receptor, nicotinic, gamma	3.19485	0.00185181
83717	Omd	osteomodulin	3.18751	0.0139993
287034	Tnfrsf17	tumor necrosis factor receptor superfamily, member 17	3.17926	0.000331598
362246	Tp53inp2	tumor protein p53 inducible nuclear protein 2	3.17128	8.55e-05
171554	Mucdhl	mucin and cadherin like	3.17102	0.0033342
361824	Chchd10	coiled-coil-helix-coiled-coil-helix domain containing 10	3.16363	0.00125488
29642	Slc38a2	solute carrier family 38, member 2	3.15868	0.000515434
290223	Fitm1	fat storage-inducing transmembrane protein 1	3.14573	0.00647831
298545	Cnksr1	connector enhancer of kinase suppressor of Ras 1	3.14505	0.00070457
171114	Ndrg2	N-myc downstream regulated gene 2	3.13421	0.000276471
24212	Atp1a2	ATPase, Na+/K+ transporting, alpha 2 polypeptide	3.1297	0.000815869
50565	Hspb7	family with sequence similarity 54, member B	3.12725	0.000435707
298549	Fam54b	ankyrin 3, node of Ranvier	3.12695	0.000244213
361833	Ank3	heat shock protein family, member 7 (cardiovascular)	3.12665	0.00015083
288333	Gbe1	glucan (1,4-alpha-), branching enzyme 1	3.12553	0.00088689
366856	Mterfd3	MTERF domain containing 3	3.12123	0.00014508
140669	Abcb6	ATP-binding cassette, subfamily B (MDR/TAP), member 6	3.12098	0.000455198
25363	Acadvl	acyl-CoA dehydrogenase, very long chain	3.12025	0.000715283
140939	Trim63	tripartite motif-containing 63	3.11837	0.000183658
83516	Ppargc1a	peroxisome proliferator-activated receptor gamma, coactivator 1 alpha	3.10782	0.0471348
79433	Myh10	myosin, heavy chain 10, non-muscle	3.10159	0.00150618
361084	Lmo7	LIM domain 7	3.09845	3.99e-05
25566	Tmod1	tropomodulin 1	3.0868	0.000198891
307982	Nrap	nebulin-related anchoring protein	3.08567	0.00199017
117560	Klf9	Kruppel-like factor 9	3.08199	0.000279864
29242	Car4	carbonic anhydrase 4	3.07864	0.000726672
293113	Tmem126a	transmembrane protein 126A	3.07255	0.000366735
315097	Cyhr1	cysteine and histidine rich 1	3.06147	0.00268051
81670	Gpt	glutamic-pyruvate transaminase (alanine aminotransferase)	3.05748	0.00139683
363259	Obsl1	obscurin-like 1	3.05396	0.000903713
60666	Gpd1	glycerol-3-phosphate dehydrogenase 1 (soluble)	3.04374	0.000316975
303879	Ostalpha	organic solute transporter alpha	3.04044	0.0122791
361288	Fundc2	FUN14 domain containing 2	3.03322	0.00722634
316531	Tuba4a	tubulin, alpha 4A	3.02993	2.41e-05
365377	Trim72	tripartite motif-containing 72	3.02657	0.000490024
303373	Unc45b	unc-45 homolog B (C. elegans)	3.02656	0.00127899
29201	Ctf1	cardiotrophin 1	3.02343	0.0122116
307098	Net1	neuroepithelial cell transforming 1	3.01896	0.00139516
299266	Asb2	ankyrin repeat and SOCS box-containing 2	3.0042	0.00897602
29477	Mapt	microtubule-associated protein tau	3.00239	0.00330223
83685	Capn6	calpain 6	3.00043	0.00594304
360891	Enah	enabled homolog (Drosophila)	2.99936	0.000557627
303687	Evpl	envoplakin	2.99856	0.00125488
83514	Tsc22d3	TSC22 domain family, member 3	2.99121	0.000330229
296470	Ppdpf	pancreatic progenitor cell differentiation and proliferation factor homolog (zebrafish)	2.97868	0.000411191
84416	Smpx	small muscle protein, X-linked	2.97837	0.000286853
499422	Gstt3	glutathione S-transferase, theta 3	2.97718	0.010237
303630	Wipi1	WD repeat domain, phosphoinositide interacting 1	2.971	0.000638602
114495	Map2k6	mitogen-activated protein kinase kinase 6	2.94622	0.00336851
289950	Pdhb	pyruvate dehydrogenase (lipoamide) beta	2.94306	7.73e-05
24471	Hspb1	heat shock protein 1	2.93434	0.00116485
246060	Cdkn1c	cyclin-dependent kinase inhibitor 1C	2.92587	0.00542394
362867	Mybpc1	myosin binding protein C, slow type	2.91835	0.000150955
113965	Hadh	hydroxyacyl-CoA dehydrogenase	2.91746	0.000726672
310681	Hfe2	RAB3A, member RAS oncogene family	2.91452	0.0148692
25531	Rab3a	hemochromatosis type 2 (juvenile) homolog (human)	2.91317	8.61e-05
84587	Plcl1	phospholipase C-like 1	2.91026	0.00182135
64201	Slc25a11	solute carrier family 25 (mitochondrial carrier; oxoglutarate carrier), member 11	2.90642	0.00032202
24483	Igf2	insulin-like growth factor 2	2.90606	0.00580413
171041	Klc1	kinesin light chain 1	2.90282	0.00127899
25510	Pcp4	family with sequence similarity 210, member A	2.89863	0.00596897
307343	Fam210a	Purkinje cell protein 4	2.89808	0.000544077
365592	Pdss2	prenyl (decaprenyl) diphosphate synthase, subunit 2	2.89446	0.000121347
293854	Srpk3	SRSF protein kinase 3	2.88547	0.0100553
287805	Gprc5c	G protein-coupled receptor, family C, group 5, member C	2.88062	0.00101001
259273	Kcnq5l	potassium voltage-gated channel, subfamily Q, member 5-like	2.88045	0.0122687
300799	Dapk2	death-associated kinase 2	2.87823	0.00175804
361834	RGD1306739	similar to RIKEN cDNA 1700040L02	2.87753	0.00379054
295264	Mllt11	myeloid/lymphoid or mixed-lineage leukemia (trithorax homolog, Drosophila); translocated to, 11	2.86648	0.00179092
24261	Chrnb1	cholinergic receptor, nicotinic, beta 1 (muscle)	2.86577	0.0032134
681418	Ndufb10	NADH dehydrogenase (ubiquinone) 1 beta subcomplex, 10	2.86418	0.00014508
360480	RGD1310686	similar to chromosome 16 open reading frame 5	2.86292	0.0011696
361215	Auh	AU RNA binding protein/enoyl-CoA hydratase	2.8598	1.87e-05
291245	Actn2	actinin alpha 2	2.8561	0.000133088
24849	Tpi1	triosephosphate isomerase 1	2.85253	3.99e-05
503214	Rbpms2	RNA binding protein with multiple splicing 2	2.84896	0.0235865
314196	L2hgdh	L-2-hydroxyglutarate dehydrogenase	2.84378	0.00264621
171048	Tspan8	tetraspanin 8	2.84184	0.000791893
300721	Dnaja4	DnaJ (Hsp40) homolog, subfamily A, member 4	2.83367	0.0070443
497933	Slc25a35	solute carrier family 25, member 35	2.82791	0.00312899
113990	Hmgn3	high mobility group nucleosomal binding domain 3	2.82665	0.000712689
680130	Timp4	tissue inhibitor of metalloproteinase 4	2.82491	0.00513248
29711	Bckdhb	branched chain keto acid dehydrogenase E1, beta polypeptide	2.8234	0.00435018
290553	Mustn1	musculoskeletal, embryonic nuclear protein 1	2.81609	0.00216021
24269	Cpa1	carboxypeptidase A1 (pancreatic)	2.81471	0.00162784
24245	Camk2b	calcium/calmodulin-dependent protein kinase II beta	2.80594	0.00186545
24584	Mylpf	myosin light chain, phosphorylatable, fast skeletal muscle	2.79227	0.000173738
294696	Mrps36	mitochondrial ribosomal protein S36	2.79226	0.000248725
89813	Pdk4	pyruvate dehydrogenase kinase, isozyme 4	2.78153	0.0146393
29547	Homer2	homer homolog 2 (Drosophila)	2.77694	0.00554854
501129	Tmem182	transmembrane protein 182	2.76978	7.73e-05
362326	Tspan12	tetraspanin 12	2.75699	0.000279864
114207	Ryr1l	ryanodine receptor 1-like	2.74903	0.0055503
161476	Hspb2	heat shock protein beta 2	2.74821	0.00162784
29353	Phkg1	phosphorylase kinase, gamma 1	2.74375	0.000823416
192259	Plb1	phospholipase B1	2.7406	0.000453342
298848	Mapre3	microtubule-associated protein, RP/EB family, member 3	2.73892	0.00936284
362533	Tle1	transducin-like enhancer of split 1 (E(sp1) homolog, Drosophila)	2.72977	0.0177286
294235	Ier3	immediate early response 3	2.7262	0.032795
25413	Cpt2	carnitine palmitoyltransferase 2	2.72043	0.00386682
25177	Fhl1	calcium channel, voltage-dependent, gamma subunit 1	2.71843	0.00317586
29658	Cacng1	four and a half LIM domains 1	2.71828	0.000359684
29557	Myh7	myosin, heavy chain 7, cardiac muscle, beta	2.7123	0.0492056
313811	Dnajb5	DnaJ (Hsp40) homolog, subfamily B, member 5	2.70648	4.67e-05
29700	Pcbd1	pterin-4 alpha-carbinolamine dehydratase/dimerization cofactor of hepatocyte nuclear factor 1 alpha	2.70556	0.00120506
81708	Aldh6a1	histone variant H2al2-like	2.70303	0.00477745
100363171	LOC100363171	aldehyde dehydrogenase 6 family, member A1	2.70289	0.000711151
192256	Pja2	praja ring finger 2	2.70237	0.000233655
690139	Rbm24	RNA binding motif protein 24	2.70046	0.00156146
300047	Cyc1	cytochrome c-1	2.68733	0.000142209
80878	Slc16a3	solute carrier family 16, member 3 (monocarboxylic acid transporter 4)	2.68439	0.00250261
304469	Rilpl1	Rab interacting lysosomal protein-like 1	2.68431	0.0014872
308758	Hddc3	HD domain containing 3	2.67244	0.00070457
170842	Tob1	transducer of ErbB-2.1	2.6714	0.000233655
361661	RGD1564300	similar to phosphoseryl-tRNA kinase	2.66044	0.00180957
307514	Epb41l4a	erythrocyte membrane protein band 4.1 like 4A	2.65946	0.00488079
310982	Ttll7	tubulin tyrosine ligase-like family, member 7	2.65604	0.00247812
361596	Idh2	isocitrate dehydrogenase 2 (NADP+), mitochondrial	2.65078	4.99e-05
60577	Slc15a2	solute carrier family 15 (H+/peptide transporter), member 2	2.64428	0.00968094
362427	Mical3	microtubule associated monoxygenase, calponin and LIM domain containing 3	2.63841	0.00244882
311730	Gpr155	G protein-coupled receptor 155	2.63778	0.00584085
300027	Gpihbp1	glycosylphosphatidylinositol anchored high density lipoprotein binding protein 1	2.63608	0.00202814
297388	Bola3	bolA homolog 3 (E. coli)	2.63395	0.000137088
25288	Acsl1	acyl-CoA synthetase long-chain family member 1	2.63265	0.00734681
363474	Apoo	apolipoprotein O	2.63217	0.00150764
60357	Prom1	prominin 1	2.6301	0.00124822
363256	Speg	SPEG complex locus	2.63006	0.00126454
361338	Fech	ferrochelatase	2.62878	0.000816377
64371	Prdx3	peroxiredoxin 3	2.62703	0.000193169
287419	Rangrf	RAN guanine nucleotide release factor	2.62662	0.000455198
499156	Gas2	growth arrest-specific 2	2.62656	0.00882218
294964	Ndufb5	NADH dehydrogenase (ubiquinone) 1 beta subcomplex, 5	2.6254	0.000251544
688915	Cmya5	cardiomyopathy associated 5	2.6144	0.0081742
361992	Them4	thioesterase superfamily member 4	2.6109	0.00168488
291541	Cidea	cell death-inducing DFFA-like effector a	2.61069	0.004981
300447	Ecsit	ECSIT homolog (Drosophila)	2.60544	0.000391293
58971	Fxyd1	FXYD domain-containing ion transport regulator 1	2.60023	0.00124012
500126	Hoxa9	homeobox A9	2.59886	0.000994837
362837	Ndufs7	NADH dehydrogenase (ubiquinone) Fe-S protein 7	2.59411	0.000982529
81809	Tgfb2	transforming growth factor, beta 2	2.59191	0.00124091
25362	Slc30a2	solute carrier family 30 (zinc transporter), member 2	2.59121	0.000358588
360611	Copz2	coatomer protein complex, subunit zeta 2	2.59062	0.000279864
85383	Nol3	nucleolar protein 3 (apoptosis repressor with CARD domain)	2.5871	0.00569392
361368	Large	like-glycosyltransferase	2.58479	0.00209847
309135	Ano1	anoctamin 1, calcium activated chloride channel	2.58248	0.0307843
363192	Klhdc3	kelch domain containing 3	2.58108	9.15e-05
310378	Nnt	nicotinamide nucleotide transhydrogenase	2.58065	0.000475098
291848	Mmp15	matrix metallopeptidase 15	2.56952	0.000894388
360583	Dhrs11	dehydrogenase/reductase (SDR family) member 11	2.56942	5.07e-05
360945	Sel1l3	sel-1 suppressor of lin-12-like 3 (C. elegans)	2.56608	0.00280149
361002	Dusp13	dual specificity phosphatase 13	2.56377	0.0148977
25274	Tst	thiosulfate sulfurtransferase	2.56316	0.000787949
192226	Cand2	cullin-associated and neddylation-dissociated 2 (putative)	2.55585	0.00753013
306487	Mtus1	microtubule associated tumor suppressor 1	2.55537	0.00165113
78958	Bcam	basal cell adhesion molecule	2.55414	0.00013542
338474	Tmem132a	transmembrane protein 132A	2.54704	0.000455198
690163	Oxct1	3-oxoacid CoA transferase 1	2.54298	0.000787949
113995	P2rx5	purinergic receptor P2X, ligand-gated ion channel, 5	2.54247	0.00259126
294025	Obfc1	oligonucleotide/oligosaccharide-binding fold containing 1	2.53568	0.00139516
114508	Fbp2	fructose-1,6-bisphosphatase 2	2.53441	0.000561687
312907	Slco5a1	solute carrier organic anion transporter family, member 5A1	2.53276	0.0106918
688750	Cd209g	CD209g molecule	2.53261	0.0202044
59299	Trdn	triadin	2.52993	0.00354315
317379	Magix	MAGI family member, X-linked	2.52467	0.0119709
25489	Nedd4	neural precursor cell expressed, developmentally down-regulated 4	2.52306	0.001247
315963	RGD1310507	similar to RIKEN cDNA 1300017J02	2.52123	0.0159429
498911	Mt4	metallothionein 4	2.51338	0.00591648
315599	Nlrx1	NLR family member X1	2.51306	0.000233655
25488	Ndufa5	NADH dehydrogenase (ubiquinone) 1 alpha subcomplex 5	2.50911	0.000997003
192248	Cdh13	cadherin 13	2.5085	0.000514243
299195	Coq6	coenzyme Q6 homolog, monooxygenase (S. cerevisiae)	2.50533	0.000626609
25265	P2ry1	purinergic receptor P2Y, G-protein coupled, 1	2.5022	0.00407145
114851	Cdkn1a	cyclin-dependent kinase inhibitor 1A	2.49713	0.0202191
293704	Trpt1	tRNA phosphotransferase 1	2.49669	0.00090081
100360403	LOC100360403	ATP-binding cassette, sub-family C, member 9-like	2.49518	0.00875161
315547	Foxred1	FAD-dependent oxidoreductase domain containing 1	2.49149	0.000433579
287054	Mettl22	methyltransferase like 22	2.49133	0.00398002
360827	Ulk1	Unc-51 like kinase 1 (C. elegans)	2.49112	0.000122392
306306	Fam190b	family with sequence similarity 190, member B	2.48869	0.00418355
81728	Ndufv2	NADH dehydrogenase (ubiquinone) flavoprotein 2	2.48532	0.000282144
246216	Prpf19	PRP19/PSO4 pre-mRNA processing factor 19 homolog (S. cerevisiae)	2.47194	0.000347772
310506	Ppm1l	protein phosphatase, Mg2+/Mn2+ dependent, 1L	2.46923	0.000726672
311129	Osbpl6	oxysterol binding protein-like 6	2.46806	0.00432855
296131	Fahd2a	fumarylacetoacetate hydrolase domain containing 2A	2.45844	0.000727113
171010	Ppp1r14c	protein phosphatase 1, regulatory (inhibitor) subunit 14c	2.45762	0.0024737
685977	LOC685977	hypothetical protein LOC685977	2.45653	0.00277599
116720	Pik3c2g	phosphoinositide-3-kinase, class 2, gamma polypeptide	2.45583	0.021916
304500	Acad10	acyl-CoA dehydrogenase family, member 10	2.45195	0.0413209
311827	Adamtsl2	ADAMTS-like 2	2.45033	0.0151303
310633	Ubqln4	ubiquilin 4	2.43697	0.00127441
360738	RGD1310348	similar to Ser/Thr-rich protein T10 in DGCR region	2.43403	0.00228271
25708	Ucp3	uncoupling protein 3 (mitochondrial, proton carrier)	2.43149	0.0150352
308588	Car11	carbonic anhydrase 11	2.42353	0.00130144
303214	Trim16	tripartite motif-containing 16	2.41786	0.00505469
368057	Hoxa10	homeo box A10	2.41294	0.00717761
304496	Orai1	ORAI calcium release-activated calcium modulator 1	2.40943	0.000109675
680021	Grhpr	glyoxylate reductase/hydroxypyruvate reductase	2.40622	0.000371399
304733	Epb4.1l5	erythrocyte protein band 4.1-like 5	2.40168	0.00139516
24368	Fh	fumarate hydratase	2.40154	0.000514233
301011	Uqcrc1	ubiquinol-cytochrome c reductase core protein I	2.39815	0.00012667
299194	Ptgr2	prostaglandin reductase 2	2.39605	0.0086995
64561	Phka1	phosphorylase kinase, alpha 1	2.38855	0.000994614
363083	Fbxl22	F-box and leucine-rich repeat protein 22	2.38756	0.00307975
293991	Ndufb8	NADH dehydrogenase (ubiquinone) 1 beta subcomplex 8	2.3849	0.00156296
689414	Slc25a42	solute carrier family 25, member 42	2.38404	0.00280523
64507	Fmod	fibromodulin	2.38355	0.0496903
311061	Itgb6	integrin, beta 6	2.38112	0.0147353
302415	Foxo4	forkhead box O4	2.37691	0.00518297
252857	Rapgef4	Rap guanine nucleotide exchange factor (GEF) 4	2.37678	0.0252519
304131	LOC304131	similar to C21ORF7	2.37193	0.0083498
25672	Nr3c2	nuclear receptor subfamily 3, group C, member 2	2.37067	0.00294872
311569	Acss2	acyl-CoA synthetase short-chain family member 2	2.36997	0.00355718
366262	Rbm38	similar to RIKEN cDNA 1810020D17	2.36756	0.00554476
361606	RGD1561459	RNA binding motif protein 38	2.36623	0.000434477
85242	Pola2	polymerase (DNA directed), alpha 2	2.36522	0.00196779
294449	Hs3st5	heparan sulfate (glucosamine) 3-O-sulfotransferase 5	2.36486	0.00268051
24265	Ckm	creatine kinase, muscle	2.35986	0.000715283
314467	RGD1305627	hypothetical LOC314467	2.35871	0.00954691
290370	Dnajc15	DnaJ (Hsp40) homolog, subfamily C, member 15	2.35848	0.000715838
24666	Ppm1a	protein phosphatase 1A, magnesium dependent, alpha isoform	2.35256	0.00125605
295143	Etfdh	electron-transferring-flavoprotein dehydrogenase	2.35138	0.00228271
85497	Klf15	Kruppel-like factor 15	2.34952	0.0153609
362090	Fam69b	family with sequence similarity 69, member B	2.34881	0.0106878
361071	Sucla2	succinate-CoA ligase, ADP-forming, beta subunit	2.34726	0.00073697
303300	RGD1307222	similar to mKIAA0664 protein	2.34371	0.000472195
317423	FAM120C	family with sequence similarity 120C	2.34005	0.0152583
690423	Jsrp1	junctional sarcoplasmic reticulum protein 1	2.33885	0.0133292
89818	Vamp5	vesicle-associated membrane protein 5	2.33528	0.00845384
360867	RGD1309708	similar to RIKEN cDNA 4930455F23	2.33328	0.0233338
362364	Tril	TLR4 interactor with leucine-rich repeats	2.33273	0.00554476
360610	Nfe2l1	nuclear factor, erythroid derived 2,-like 1	2.33168	0.00378614
301458	Ndufs1	NADH dehydrogenase (ubiquinone) Fe-S protein 1	2.3313	0.00237903
117274	Nr0b2	nuclear receptor subfamily 0, group B, member 2	2.32761	0.00131456
316238	Rsph9	radial spoke head 9 homolog (Chlamydomonas)	2.32627	0.00997904
25236	Gpc3	glypican 3	2.32459	0.0211523
64347	Sncg	synuclein, gamma (breast cancer-specific protein 1)	2.32259	0.0200908
288025	Hrasls	HRAS-like suppressor	2.32248	0.0305062
29556	Myh6	myosin, heavy chain 6, cardiac muscle, alpha	2.31546	0.000279864
100359678	LOC100359678	armadillo repeat containing, X-linked 4	2.31541	0.0416001
307480	RGD735029	SEL1 domain containing protein RGD735029	2.31226	0.000647505
499941	Dbndd2	dysbindin (dystrobrevin binding protein 1) domain containing 2	2.31048	0.000717186
298019	Ctnnal1	catenin (cadherin associated protein), alpha-like 1	2.30827	0.00463151
25041	P2rx6	purinergic receptor P2X, ligand-gated ion channel, 6	2.30697	0.0139665
309368	Lama2	laminin, alpha 2	2.30439	0.00431218
362100	Endog	endonuclease G	2.30265	0.0206098
499335	Fxn	frataxin	2.30191	0.00188172
361202	Gkap1	G kinase anchoring protein 1	2.29798	0.0028142
498100	Mb21d2	Mab-21 domain containing 2	2.29383	0.00535022
192272	Acot2	acyl-CoA thioesterase 2	2.29288	0.000661049
365691	Egflam	EGF-like, fibronectin type III and laminin G domains	2.28951	0.0241777
114214	Dffa	DNA fragmentation factor, alpha subunit	2.28611	0.00106229
100360577	LOC100360577	homeobox A4-like	2.28579	0.00609206
362866	Chpt1	choline phosphotransferase 1	2.28009	0.00278038
315484	Bbs9	Bardet-Biedl syndrome 9	2.27827	0.00141112
25179	Idh3g	isocitrate dehydrogenase 3 (NAD), gamma	2.27807	0.000183658
360426	Pla2g6	phospholipase A2, group VI (cytosolic, calcium-independent)	2.27576	0.00117483
499157	Svip	small VCP/p97-interacting protein	2.27249	0.014108
298805	Slc4a1ap	solute carrier family 4 (anion exchanger), member 1, adaptor protein	2.27046	0.00316217
313130	Pm20d2	peptidase M20 domain containing 2	2.26931	0.00316217
305472	Pik3ip1	phosphoinositide-3-kinase interacting protein 1	2.26655	0.00285659
361717	Dnajc4	DnaJ (Hsp40) homolog, subfamily C, member 4	2.26381	0.00526351
303803	Klhl24	kelch-like 24 (Drosophila)	2.25788	0.00162784
293864	Ubl4a	ubiquitin-like 4A	2.25538	0.0223007
295323	Trim45	tripartite motif-containing 45	2.25431	0.0188174
362039	Pla2g12a	phospholipase A2, group XIIA	2.25372	0.00789109
171112	Wfdc1	WAP four-disulfide core domain 1	2.24732	0.019441
498267	Dusp27	dual specificity phosphatase 27 (putative)	2.24528	0.00221181
24781	Slc4a3	solute carrier family 4 (anion exchanger), member 3	2.24057	0.0149736
690217	LOC690217	similar to B0511.12	2.23836	0.00665117
363059	Zw10	ZW10, kinetochore associated, homolog (Drosophila)	2.23717	0.000183658
361052	Cdadc1	cytidine and dCMP deaminase domain containing 1	2.23673	0.000455198
288108	Nat13	N-acetyltransferase 13	2.22937	0.00319058
171092	G3bp1	GTPase activating protein (SH3 domain) binding protein 1	2.22332	0.000921397
361256	Svil	supervillin	2.22211	0.0140062
361679	Dusp8	dual specificity phosphatase 8	2.2212	0.00207595
246074	Scd1	stearoyl-Coenzyme A desaturase 1	2.21972	0.002675
113956	Pecr	peroxisomal trans-2-enoyl-CoA reductase	2.21824	0.00127899
313819	Mast2	microtubule associated serine/threonine kinase 2	2.21638	0.00229323
305332	Limch1	LIM and calponin homology domains 1	2.21609	0.00396974
29573	Slc37a4	solute carrier family 37 (glucose-6-phosphate transporter), member 4	2.21521	0.00160242
157074	Sdha	succinate dehydrogenase complex, subunit A, flavoprotein (Fp)	2.21172	0.000306766
66013	Arhgef9	Cdc42 guanine nucleotide exchange factor (GEF) 9	2.2109	0.00479513
100359982	Brp44	brain protein 44	2.20983	0.000875748
171087	Brp44l	brain protein 44-like	2.20837	0.00141324
29309	Coq3	coenzyme Q3 homolog, methyltransferase (S. cerevisiae)	2.20721	0.00268051
315150	Adsl	adenylosuccinate lyase	2.20599	0.00182085
83617	Hipk3	homeodomain interacting protein kinase 3	2.20293	0.00228271
291075	Eci2	enoyl-Coenzyme A delta isomerase 2	2.20128	0.00274332
362303	Klhl7	kelch-like 7 (Drosophila)	2.20038	0.00574362
305684	Samd8	sterile alpha motif domain containing 8	2.19955	0.000912217
301250	Mrpl14	mitochondrial ribosomal protein L14	2.19765	0.00127899
84488	Fgf13	fibroblast growth factor 13	2.19601	0.00268051
81526	Nov	nephroblastoma overexpressed gene	2.19593	0.0131106
140693	Plcd4	phospholipase C, delta 4	2.19327	0.00228271
362437	Iffo1	intermediate filament family orphan 1	2.19144	0.0017101
29466	Aes	amino-terminal enhancer of split	2.18798	0.0235346
363457	Col4a5	collagen, type IV, alpha 5	2.1871	0.0398637
29722	Apbb1	amyloid beta (A4) precursor protein-binding, family B, member 1 (Fe65)	2.18577	0.000358588
313278	Ptprd	protein tyrosine phosphatase, receptor type, D	2.18265	0.0143439
311446	Hao1	hydroxyacid oxidase (glycolate oxidase) 1	2.18186	0.0357766
24907	Dmd	dystrophin	2.18113	0.00247812
85248	Kif3c	kinesin family member 3C	2.18021	0.018394
25444	Fgf9	fibroblast growth factor 9	2.17895	0.00442978
292845	Etfb	electron-transfer-flavoprotein, beta polypeptide	2.17846	0.0109138
499602	LOC499602	hypothetical protein LOC499602	2.1775	0.0103211
360596	Msi2	Musashi homolog 2 (Drosophila)	2.17456	0.00751285
303637	Abca8	ATP-binding cassette, subfamily A (ABC1), member 8	2.17164	0.0243628
311617	Fitm2	fat storage-inducing transmembrane protein 2	2.17121	0.00107734
64526	Ech1	enoyl CoA hydratase 1, peroxisomal	2.17042	0.0107195
100361177	LOC100361177	hypothetical protein LOC100361177	2.16998	0.00502576
24551	Mdh1	malate dehydrogenase 1, NAD (soluble)	2.16959	0.000146212
498803	Otud1	OTU domain containing 1	2.16759	0.0407713
63938	Hibadh	3-hydroxyisobutyrate dehydrogenase	2.1615	0.00177275
311865	Ptges2	prostaglandin E synthase 2	2.1601	0.000150648
309159	Klc2	kinesin light chain 2	2.14964	0.0256898
58946	Robo1	roundabout homolog 1 (Drosophila)	2.14907	0.00712261
29605	Myh13	myosin, heavy chain 13, skeletal muscle	2.14563	0.00439131
113947	Maged2	melanoma antigen, family D, 2	2.14523	0.00268051
296182	Tmx4	thioredoxin-related transmembrane protein 4	2.14517	0.00127441
29388	Tnni1	troponin I type 1 (skeletal, slow)	2.1428	0.00573418
89821	Trpc1	transient receptor potential cation channel, subfamily C, member 1	2.14181	0.0252519
25249	Coq7	coenzyme Q7 homolog, ubiquinone (yeast)	2.1373	0.0119555
24851	Tpm1	tropomyosin 1, alpha	2.1359	0.00150905
24585	Myl3	myosin, light chain 3, alkali; ventricular, skeletal, slow	2.13471	0.00802527
303200	Map2k3	mitogen activated protein kinase kinase 3	2.13341	0.000331598
361385	Ndufb7	NADH dehydrogenase (ubiquinone) 1 beta subcomplex, 7	2.13195	0.000781558
25278	Cox6a2	cytochrome c oxidase subunit VIa polypeptide 2	2.12917	0.00119914
300726	Etfa	electron-transfer-flavoprotein, alpha polypeptide	2.12832	0.000773262
116564	Npr2	natriuretic peptide receptor B/guanylate cyclase B (atrionatriuretic peptide receptor B)	2.12723	0.0105307
25366	Acvr2b	activin A receptor, type IIB	2.12316	0.00127899
497957	RGD1565611	RGD1565611	2.11818	0.0132404
29653	Gpam	glycerol-3-phosphate acyltransferase, mitochondrial	2.11426	0.0158938
690489	Cys1	cystin 1	2.10928	0.00830114
362567	Pomgnt1	protein O-linked mannose beta1,2-N-acetylglucosaminyltransferase	2.10857	0.00290162
64304	Acads	acyl-CoA dehydrogenase, C-2 to C-3 short chain	2.10832	0.00377488
311430	Mavs	mitochondrial antiviral signaling protein	2.10697	0.00591941
289218	Ndufs2	NADH dehydrogenase (ubiquinone) Fe-S protein 2	2.10428	0.00155868
301012	Col7a1	procollagen, type VII, alpha 1	2.10388	0.0028142
54263	Kcnn3	potassium intermediate/small conductance calcium-activated channel, subfamily N, member 3	2.1023	0.0165665
498392	Cytl1	cytokine like 1	2.10063	0.0491702
140547	Echs1	enoyl CoA hydratase, short chain, 1, mitochondrial	2.09991	0.0043993
117035	Slc25a20	solute carrier family 25 (carnitine/acylcarnitine translocase), member 20	2.09696	0.00595885
289138	RGD1304982	similar to RIKEN cDNA 2810025M15	2.09547	0.00554476
299602	Cdc34	cell division cycle 34 homolog (S. cerevisiae)	2.09475	0.00032878
192223	Opn4	opsin 4	2.09363	0.000767555
299186	Dpf3	D4, zinc and double PHD fingers, family 3	2.09128	0.00563319
303798	Arvcf	armadillo repeat gene deleted in velo-cardio-facial syndrome	2.09115	0.00124344
293524	Bag3	Bcl2-associated athanogene 3	2.08851	0.00362709
298436	Tspan1	tetraspanin 1	2.08839	0.00678861
361303	Lims2	LIM and senescent cell antigen like domains 2	2.08389	0.00209318
25240	Aqp1	aquaporin 1	2.08345	0.0116719
59115	Ninj2	ninjurin 2	2.08329	0.0190441
83725	Wfs1	Wolfram syndrome 1 homolog (human)	2.08262	0.00119914
304410	Gatsl2	GATS protein-like 2	2.08128	0.0153741
298139	LOC298139	similar to RIKEN cDNA 2310003M01	2.07617	0.0250494
316516	Tmbim1	transmembrane BAX inhibitor motif containing 1	2.07594	0.00241454
287656	Mrpl45	mitochondrial ribosomal protein L45	2.07527	0.00107947
360872	Rcsd1	RCSD domain containing 1	2.07483	0.00170024
252900	Dgat2	diacylglycerol O-acyltransferase 2	2.07479	0.0173678
24504	Inha	inhibin alpha	2.07402	0.00114228
170465	Acaa2	acetyl-CoA acyltransferase 2	2.07283	0.0284833
293655	Ndufv1	NADH dehydrogenase (ubiquinone) flavoprotein 1	2.07022	0.00290491
170587	Cs	citrate synthase	2.07021	0.0131078
192241	Atp5o	ATP synthase, H+ transporting, mitochondrial F1 complex, O subunit	2.06471	0.00119914
83535	Kcnj11	potassium inwardly rectifying channel, subfamily J, member 11	2.06316	0.00953314
304055	C2cd2	C2 calcium-dependent domain containing 2	2.0595	0.00178887
25292	Apoc1	apolipoprotein C-I	2.05785	0.0445864
315121	Cdc42ep1	CDC42 effector protein (Rho GTPase binding) 1	2.05769	0.000986495
317380	Prickle3	prickle homolog 3 (Drosophila)	2.05323	0.00141464
362440	Ndufa9	NADH dehydrogenase (ubiquinone) 1 alpha subcomplex, 9	2.05241	0.00100478
24564	Mpz	myelin protein zero	2.05054	0.00432849
303577	Acbd4	acyl-CoA binding domain containing 4	2.0479	0.00629184
25717	Tgfb3	transforming growth factor, beta 3	2.04783	0.0300445
25420	Cryab	crystallin, alpha B	2.04738	0.00582324
315639	Usp28	ubiquitin specific peptidase 28	2.04635	0.00216733
289734	Smtn	smoothelin	2.04634	0.00229722
315524	Tmem45b	transmembrane protein 45b	2.04255	0.00806014
367046	RGD1564209	similar to Acyl-CoA dehydrogenase family member 8, mitochondrial precursor (ACAD-8)	2.04143	0.00299605
171069	Usmg5	up-regulated during skeletal muscle growth 5 homolog (mouse)	2.03993	0.000423946
690442	Tmem116	transmembrane protein 116	2.03811	0.00943423
300920	Cldn2	claudin 2	2.03808	0.0168408
25277	Mfge8	milk fat globule-EGF factor 8 protein	2.03799	0.00447997
140925	As3mt	arsenic (+3 oxidation state) methyltransferase	2.03747	0.0122116
29609	Pitx3	paired-like homeodomain 3	2.0355	0.00798147
297903	Fam92a1	family with sequence similarity 92, member A1	2.03437	0.00244504
366568	Slc30a3	solute carrier family 30 (zinc transporter), member 3	2.03341	0.0305484
305886	Slc22a17	solute carrier family 22, member 17	2.03334	0.000484044
29744	Sema6c	sema domain, transmembrane domain (TM), and cytoplasmic domain, (semaphorin) 6C	2.03321	0.00368385
293448	Uqcrc2	ubiquinol cytochrome c reductase core protein 2	2.03225	0.00117483
114109	Nkx2-5	NK2 homeobox 5	2.03161	0.00601417
293587	RGD1311186	similar to RIKEN cDNA 1810014F10 gene	2.02964	0.00161233
305256	Grsf1	G-rich RNA sequence binding factor 1	2.02839	0.00032878
315758	Dpp8	dipeptidylpeptidase 8	2.02833	0.00244882
54284	Pitx2	paired-like homeodomain 2	2.02363	0.00701209
25681	Col10a1	collagen, type X, alpha 1	2.02322	0.0385696
307091	Akr1e2	aldo-keto reductase family 1, member E2	2.0228	0.00104134
307852	Pdpr	pyruvate dehydrogenase phosphatase regulatory subunit	2.02269	0.00336851
287532	Slc43a2	solute carrier family 43, member 2	2.02097	0.000690973
294326	RGD1303003	homolog of zebrafish ES1	2.02021	0.00664491
314639	RGD1304737	similar to KIAA1086 protein	2.01996	0.0182815
29502	Slc20a2	solute carrier family 20 (phosphate transporter), member 2	2.01929	0.00470719
297727	Mrps35	mitochondrial ribosomal protein S35	2.01862	0.00734681
291133	Aldh5a1	aldehyde dehydrogenase 5 family, member A1	2.01829	0.00120506
64369	Ppap2a	phosphatidic acid phosphatase type 2A	2.0154	0.00127441
25028	Ampd1	adenosine monophosphate deaminase 1	2.0118	0.00948357
79216	Gdf10	growth differentiation factor 10	2.01103	0.0277127
25586	Alpl	alkaline phosphatase, liver/bone/kidney	2.01078	0.00153769
100125365	LOC100125365	uncharacterized LOC100125365	2.00963	0.0177704
79146	Begain	brain-enriched guanylate kinase-associated	2.00962	0.00963717
309544	Rbm20	RNA binding motif protein 20	2.00849	0.000726672
25407	Cd59	CD59 molecule, complement regulatory protein	2.00362	0.00184055
140592	Ppfia4	protein tyrosine phosphatase, receptor type, f polypeptide (PTPRF), interacting protein (liprin), alpha 4	2.00333	0.00492782
114593	Nppc	natriuretic peptide C	2.00126	0.00682199
94173	Idh3B	isocitrate dehydrogenase 3 (NAD+) beta	2.00079	0.00177961

## Sheet: M1_Down-regulated
Entrez_ID	Symbol	Description	FC	adj.P.Val
312273	LOC312273	Trypsin V-A	-15.5939	0.000181547
117547	Ncr1	natural cytotoxicity triggering receptor 1	-7.15022	0.00130144
294071	Hells	helicase, lymphoid specific	-6.96778	1.03e-05
140914	Olr1	oxidized low density lipoprotein (lectin-like) receptor 1	-6.94899	0.000566818
498075	Trat1	T cell receptor associated transmembrane adaptor 1	-6.28626	0.000716502
313479	Orc1	origin recognition complex, subunit 1	-6.13143	0.000279864
681062	Slbp	stem-loop binding protein	-6.10045	0.00161045
81503	Cxcl1	chemokine (C-X-C motif) ligand 1 (melanoma growth stimulating activity, alpha)	-6.0936	5.16e-05
302492	Mbnl3	muscleblind-like 3 (Drosophila)	-5.12637	0.00340764
25712	Ifng	interferon gamma	-5.07468	0.00179954
266708	Gzma	granzyme A	-4.95718	0.0240406
54289	Rgs1	regulator of G-protein signaling 1	-4.89883	0.00201047
362519	Smc2	structural maintenance of chromosomes 2	-4.8621	0.000183658
362443	Klrb1a	killer cell lectin-like receptor subfamily B, member 1A	-4.75298	0.00341704
29261	Tyms	thymidylate synthetase	-4.69991	0.00307476
365813	Trim59	tripartite motif-containing 59	-4.66809	0.000680731
299246	Ttc8	tetratricopeptide repeat domain 8	-4.56343	0.00492336
116637	Ccl4	chemokine (C-C motif) ligand 4	-4.54239	0.000799094
100361733	LOC100361733	rCG57079-like	-4.51678	0.000455198
25203	Ccnb1	cyclin B1	-4.49024	0.0083498
50669	Prf1	perforin 1 (pore forming protein)	-4.4883	0.00225732
685808	LOC685808	similar to transmembrane NK cell receptor 2B4	-4.27459	0.0176496
290361	Dok2	docking protein 2	-4.21728	9.84e-05
171062	Nkg7	natural killer cell group 7 sequence	-4.17698	0.00208406
25542	Ccl3	chemokine (C-C motif) ligand 3	-4.16935	0.000551836
295455	Slc39a8	solute carrier family 39 (zinc transporter), member 8	-4.15818	0.000990494
81780	Ccl5	chemokine (C-C motif) ligand 5	-4.08259	0.00311689
24678	Pkib	protein kinase (cAMP-dependent, catalytic) inhibitor beta	-4.06577	7.22e-05
25544	Sele	selectin E	-4.02967	2.34e-05
305311	Txk	TXK tyrosine kinase	-3.98926	0.00070064
680338	Clec12a	C-type lectin domain family 12, member A	-3.95806	0.00180957
66029	Ido1	indoleamine 2,3-dioxygenase 1	-3.94584	0.00596764
171371	Xcl1	chemokine (C motif) ligand 1	-3.89048	0.00259403
317219	P2ry10	purinergic receptor P2Y, G-protein coupled, 10	-3.88682	0.00117755
366998	Nfe2	nuclear factor, erythroid derived 2	-3.86686	0.007528
362412	Rad18	RAD18 homolog (S. cerevisiae)	-3.83288	0.00129277
501048	Poc1a	POC1 centriolar protein homolog A (Chlamydomonas)	-3.82374	0.00162784
24498	Il6	interleukin 6	-3.75709	0.0197824
293152	Art2	ADP-ribosyltransferase 2	-3.75019	0.00108371
297738	Steap1	six transmembrane epithelial antigen of the prostate 1	-3.72886	0.00244504
361735	Ms4a11	membrane-spanning 4-domains, subfamily A, member 11	-3.70843	0.00278587
309607	RT1-CE5	RT1 class I, locus CE5	-3.69174	0.000661974
292139	RGD1311558	similar to 4930506M07Rik protein	-3.6894	0.00362709
364716	Hist1h3f	histone cluster 1, H3f	-3.68115	0.00234243
291441	Ska1	spindle and kinetochore associated complex subunit 1	-3.67086	0.00678861
29683	Klrc1	killer cell lectin-like receptor subfamily C, member 1	-3.65782	0.0478716
295462	Ccdc109b	coiled-coil domain containing 109B	-3.65756	0.00100478
314711	Spic	Spi-C transcription factor (Spi-1/PU.1 related)	-3.65232	0.00168488
29165	Gzmk	granzyme K	-3.63596	0.00335961
689399	Cenpw	centromere protein W	-3.63297	0.00348812
25710	Cd3d	CD3 molecule, delta	-3.617	0.00615551
25698	Ass1	argininosuccinate synthase 1	-3.60352	0.000875478
100361506	LOC100361506	Armc3 protein-like	-3.58557	0.000160756
362850	Angptl4	angiopoietin-like 4	-3.57201	0.00907997
499870	Rad51	RAD51 homolog (S. cerevisiae)	-3.54744	0.00316217
295107	Smc4	structural maintenance of chromosomes 4	-3.5337	0.00373689
315609	Cd3e	CD3 molecule, epsilon	-3.53301	0.00642215
680531	LOC680531	similar to CG3880-PA	-3.51114	0.007528
361921	Ect2	epithelial cell transforming sequence 2 oncogene	-3.50727	0.00495896
297176	Mad2l1	MAD2 mitotic arrest deficient-like 1 (yeast)	-3.48602	0.0116617
245978	Cklf	chemokine-like factor	-3.48589	0.000588397
81511	Lat	linker for activation of T cells	-3.48396	0.00185181
294706	Cd180	CD180 molecule	-3.48373	0.0100952
58835	Phgdh	phosphoglycerate dehydrogenase	-3.48291	0.0035559
683626	LOC683626	similar to limb-bud and heart	-3.48057	0.00147607
25325	Il10	interleukin 10	-3.47847	0.0269117
310344	Plk4	polo-like kinase 4	-3.46127	0.00355718
361795	Ltb	lymphotoxin beta (TNF superfamily, member 3)	-3.46099	0.00244882
681249	Fam72a	family with sequence similarity 72, member A	-3.4575	0.00639595
246327	Prim1	DNA primase, p49 subunit	-3.45677	0.00100079
25110	Klrd1	killer cell lectin-like receptor, subfamily D, member 1	-3.44704	0.00785019
307171	Apbb1ip	amyloid beta (A4) precursor protein-binding, family B, member 1 interacting protein	-3.42906	0.00123313
100360582	LOC100360582	5',3'-nucleotidase, cytosolic	-3.42001	0.00355718
310801	Slc30a7	solute carrier family 30 (zinc transporter), member 7	-3.4094	0.00135349
54272	Mcpt9	mast cell protease 9	-3.4064	0.020258
309478	Zfp518a	zinc finger protein 518A	-3.40159	0.000128153
314859	Mdm1	Mdm1 nuclear protein homolog (mouse)	-3.3809	0.000371399
24934	Klrk1	killer cell lectin-like receptor subfamily K, member 1	-3.37319	0.00846787
307428	Tnfaip8	tumor necrosis factor, alpha-induced protein 8	-3.37217	0.0034705
64043	Gcnt1	glucosaminyl (N-acetyl) transferase 1, core 2	-3.36172	0.000638602
363227	Obfc2a	oligonucleotide/oligosaccharide-binding fold containing 2A	-3.35978	0.00619821
257649	Cenpf	centromere protein F	-3.32482	0.0107279
64357	Cd200r1	CD200 receptor 1	-3.32183	0.000411191
498982	RGD1560020_predicted	similar to Myb proto-oncogene protein (C-myb) (predicted)	-3.31846	0.015162
685078	LOC685078	T-cell receptor alpha chain V region	-3.30882	0.00287791
499518	Ccdc125	coiled-coil domain containing 125	-3.30455	0.00162378
293820	Psat1	phosphoserine aminotransferase 1	-3.28972	0.00223377
500590	Tnfrsf9	tumor necrosis factor receptor superfamily, member 9	-3.27488	0.0113582
309523	Kif20b	kinesin family member 20B	-3.27376	0.0205975
691335	Sept6	septin 6	-3.24792	0.000877625
497979	Tmem100	transmembrane protein 100	-3.24293	0.0272282
303575	Kif18b	kinesin family member 18B	-3.22548	0.00948357
315352	Nxt2	nuclear transport factor 2-like export factor 2	-3.2032	0.00175804
309527	Ch25h	cholesterol 25-hydroxylase	-3.1928	0.00997385
297483	Shq1	SHQ1 homolog (S. cerevisiae)	-3.1896	0.000680731
363595	Tcf7	transcription factor 7 (T-cell specific, HMG-box)	-3.18775	0.00259728
29427	Aif1	allograft inflammatory factor 1	-3.18214	0.00115476
100362252	LOC100362252	zinc finger protein 53-like	-3.18201	0.000388399
299206	Batf	basic leucine zipper transcription factor, ATF-like	-3.17502	0.00550032
362510	Melk	maternal embryonic leucine zipper kinase	-3.17369	0.00574362
364206	Plek	pleckstrin	-3.16836	0.000823416
315883	Plscr2	phospholipid scramblase 2	-3.16286	0.000455198
29259	Sell	selectin L	-3.16206	0.011087
26296	Tfec	transcription factor EC	-3.161	0.00505469
100361552	LOC100361552	rCG32835-like	-3.161	0.038825
292483	Stx11	syntaxin 11	-3.1601	0.00108797
29483	Slc1a3	solute carrier family 1 (glial high affinity glutamate transporter), member 3	-3.15229	0.000913699
81506	Bst1	bone marrow stromal cell antigen 1	-3.1388	0.00485062
362893	Arhgap9	Rho GTPase activating protein 9	-3.13108	0.00183513
680200	LOC680200	similar to zinc finger protein 455	-3.12878	5.8e-05
295160	Mnd1	meiotic nuclear divisions 1 homolog (S. cerevisiae)	-3.12629	0.00234243
171369	Cd40	CD40 molecule, TNF receptor superfamily member 5	-3.10004	0.00316217
291760	Dsc2	desmocollin 2	-3.09412	0.00589024
289054	Aspm	asp (abnormal spindle) homolog, microcephaly associated (Drosophila)	-3.08616	0.0163747
498079	Cd96	CD96 molecule	-3.08009	0.0174207
498840	RGD1562552	similar to hypothetical protein LOC340061	-3.07103	0.00490744
252918	Spag5	sperm associated antigen 5	-3.0676	0.0265101
116596	Map3k8	mitogen-activated protein kinase kinase kinase 8	-3.06637	0.0119334
170929	Bcl2a1d	BCL2-related protein A1d	-3.06523	0.00252998
304929	F5	coagulation factor V (proaccelerin, labile factor)	-3.06475	0.00963516
292594	Lilrb4	leukocyte immunoglobulin-like receptor, subfamily B, member 4	-3.06077	0.00906959
287561	Ccl7	chemokine (C-C motif) ligand 7	-3.06077	0.0496903
308755	Blm	Bloom syndrome, RecQ helicase-like	-3.05903	0.000594696
24796	Spn	sialophorin	-3.05441	0.00326425
89784	Idi1	isopentenyl-diphosphate delta isomerase 1	-3.0456	0.0034234
310552	Sfrp2	secreted frizzled-related protein 2	-3.03958	0.00228271
300678	Cd3g	CD3 molecule, gamma	-3.03613	0.00374865
362653	Ctrc	chymotrypsin C (caldecrin)	-3.03441	0.00642215
295971	Depdc7	DEP domain containing 7	-3.02856	0.000777217
363463	Mospd2	motile sperm domain containing 2	-3.02633	0.00022132
297508	Nampt	nicotinamide phosphoribosyltransferase	-3.0251	0.000788036
307133	Hspa14	heat shock protein 14	-3.01837	0.000791893
171090	Giot1	gonadotropin inducible ovarian transcription factor 1	-3.01265	0.00264584
289608	Gnpda2	glucosamine-6-phosphate deaminase 2	-3.00482	0.000135613
497990	Arl5c	ADP-ribosylation factor-like 5C	-3.00143	0.00309922
292168	Mcoln2	mucolipin 2	-2.98723	0.00127441
25704	Il2ra	interleukin 2 receptor, alpha	-2.98393	0.00466404
116740	B3gnt5	UDP-GlcNAc:betaGal beta-1,3-N-acetylglucosaminyltransferase 5	-2.98005	0.0462769
252971	Socs1	suppressor of cytokine signaling 1	-2.97106	0.00678472
29221	Arg1	arginase, liver	-2.97072	0.00588914
114592	Aurkb	aurora kinase B	-2.96685	0.00923237
25668	Cd38	CD38 molecule	-2.96601	0.00362997
25150	Fyn	FYN oncogene related to SRC, FGR, YES	-2.95936	0.00127899
291137	Gmnn	geminin	-2.9573	0.00496975
24930	Cd8a	CD8a molecule	-2.95469	0.0153021
310917	Gbp4	guanylate binding protein 4	-2.94299	0.00383378
29187	Cd69	Cd69 molecule	-2.93881	0.00328555
24373	Fst	follistatin	-2.9379	0.00280149
295061	Tm4sf1	transmembrane 4 L six family member 1	-2.93387	0.00303147
362630	Srsf10	serine/arginine-rich splicing factor 10	-2.92943	0.00188993
310074	Depdc1b	DEP domain containing 1B	-2.92356	0.0027072
298712	RGD1307254	similar to RIKEN cDNA 1200011I18	-2.91908	7.59e-05
85432	Ddx52	DEAD (Asp-Glu-Ala-Asp) box polypeptide 52	-2.91878	0.00171248
286960	LOC286960	preprotrypsinogen IV	-2.91632	0.0149021
360847	Ube2t	ubiquitin-conjugating enzyme E2T (putative)	-2.912	0.0128733
310537	RGD1560010	RGD1560010	-2.90531	0.00415152
29685	Mcm6	minichromosome maintenance complex component 6	-2.888	0.00816466
64193	Pttg1	pituitary tumor-transforming 1	-2.87368	0.0198104
29516	Pde3b	phosphodiesterase 3B, cGMP-inhibited	-2.87331	0.000252406
303298	Rap1gap2	RAP1 GTPase activating protein 2	-2.87276	0.00198899
316326	Neurl3	neuralized homolog 3 (Drosophila)	-2.86928	0.00119914
83502	Cdh1	cadherin 1	-2.86836	0.0287398
306022	Fndc3a	fibronectin type III domain containing 3a	-2.86618	0.00647831
85241	Pola1	polymerase (DNA directed), alpha 1	-2.86158	0.0011696
29197	Il18	interleukin 18	-2.86034	0.0118949
25216	Sdc1	syndecan 1	-2.85552	0.00012929
171064	Igsf6	immunoglobulin superfamily, member 6	-2.8519	0.0074425
317163	Eif1a	eukaryotic translation initiation factor 1A	-2.8451	0.00185181
29510	Pctp	phosphatidylcholine transfer protein	-2.83712	0.000273659
364705	Serpinb6b	serine (or cysteine) peptidase inhibitor, clade B, member 6b	-2.8347	0.0109115
155183	Skap2	src kinase associated phosphoprotein 2	-2.83414	0.0017498
192180	Nip7	nuclear import 7 homolog (S. cerevisiae)	-2.8312	0.000903713
64045	Glrx	glutaredoxin (thioltransferase)	-2.82643	0.00283264
100363038	LOC100363038	rCG56938-like	-2.82448	0.0319522
24906	LOC24906	RoBo-1	-2.82065	0.0148692
25361	Vcam1	vascular cell adhesion molecule 1	-2.82062	0.00107947
310877	Tifa	TRAF-interacting protein with forkhead-associated domain	-2.82014	0.000638913
25734	Hck	hemopoietic cell kinase	-2.81988	0.00494844
25023	Prkcb	protein kinase C, beta	-2.81849	0.00178887
296060	Arhgap11a	Rho GTPase activating protein 11A	-2.81254	0.00971676
170637	Samsn1	SAM domain, SH3 domain and nuclear localization signals, 1	-2.80258	0.00142703
117259	Tra2b	transformer 2 beta homolog (Drosophila)	-2.80139	0.000256808
29252	Gzmm	granzyme M (lymphocyte met-ase 1)	-2.80127	0.00940124
305236	Cxcl11	chemokine (C-X-C motif) ligand 11	-2.79208	0.0168321
304648	Asf1b	ASF1 anti-silencing function 1 homolog B (S. cerevisiae)	-2.78721	0.00600142
114767	Ptpre	protein tyrosine phosphatase, receptor type, E	-2.77925	0.0018533
310630	Sema4a	sema domain, immunoglobulin domain (Ig), transmembrane domain (TM) and short cytoplasmic domain, (semaphorin) 4A	-2.77493	0.00252734
64569	Lst1	leukocyte specific transcript 1	-2.76917	0.00933627
25300	Cd247	Cd247 molecule	-2.76886	0.0017101
302884	MGC105649	hypothetical LOC302884	-2.76806	0.00247082
56778	Ly6c	Ly6-C antigen	-2.7621	0.00911489
81749	Prkch	protein kinase C, eta	-2.75753	0.00679974
24750	RT1-N3	RT1 class Ib, locus N3	-2.75083	0.00474693
259271	Aptx	aprataxin	-2.75046	0.000767555
315852	Ttk	Ttk protein kinase	-2.74764	0.0268317
29498	Pts	6-pyruvoyl-tetrahydropterin synthase	-2.74749	0.000434967
298609	Efhd2	EF-hand domain family, member D2	-2.74318	0.000781558
304005	Nfkbiz	nuclear factor of kappa light polypeptide gene enhancer in B-cells inhibitor, zeta	-2.73721	0.00209845
289993	Cdkn3	cyclin-dependent kinase inhibitor 3	-2.73624	0.0246218
304592	Orai2	ORAI calcium release-activated calcium modulator 2	-2.73339	0.00151519
362350	NA	NA	-2.73222	0.00447859
313438	Dock11	dedicator of cytokinesis 11	-2.7273	0.00179658
502901	Clec9a	C-type lectin domain family 9, member A	-2.72212	0.000799094
84386	Slpi	secretory leukocyte peptidase inhibitor	-2.71773	0.000117028
24974	RT1-A2	RT1 class Ia, locus A2	-2.71514	0.0143439
367264	Stat4	signal transducer and activator of transcription 4	-2.70673	0.0022636
474146	Hcst	hematopoietic cell signal transducer	-2.7043	0.00921361
60350	Cd14	CD14 molecule	-2.70385	0.00247812
292263	Fbxo5	F-box protein 5	-2.70128	0.0151744
301348	Zap70	zeta-chain (TCR) associated protein kinase	-2.69201	0.00595593
25478	Man2a1	mannosidase, alpha, class 2A, member 1	-2.69005	0.000627685
81762	Rock1	Rho-associated coiled-coil containing protein kinase 1	-2.6893	0.000594696
619566	Cdca7l	cell division cycle associated 7 like	-2.68511	0.0106949
24587	Nefh	neurofilament, heavy polypeptide	-2.67641	0.00139516
291921	N4bp1	Nedd4 binding protein 1	-2.67467	0.0101264
311415	Zc3h6	zinc finger CCCH type containing 6	-2.67391	0.0404866
25335	Mmp7	matrix metallopeptidase 7	-2.67388	0.00220952
498547	Epsti1	epithelial stromal interaction 1 (breast)	-2.67188	0.0026856
155918	Lcp2	lymphocyte cytosolic protein 2	-2.67094	0.00516541
365042	Rab32	RAB32, member RAS oncogene family	-2.66856	0.0080661
685045	LOC685045	similar to Protein C6orf115	-2.66709	0.00274332
84475	Cxcr3	chemokine (C-X-C motif) receptor 3	-2.66692	0.00582324
313108	Mms22l	MMS22-like, DNA repair protein	-2.66666	0.003452
25291	Anxa3	annexin A3	-2.66469	0.003452
83508	Timeless	timeless homolog (Drosophila)	-2.66395	0.00611731
362409	Sumf1	sulfatase modifying factor 1	-2.66199	0.0029386
29728	Mcm4	minichromosome maintenance complex component 4	-2.65606	0.00138369
309259	Ndnl2	necdin-like 2	-2.65356	0.00188993
361241	Serpinb9	serpin peptidase inhibitor, clade B (ovalbumin), member 9	-2.65175	0.00119914
25056	Rbp1	retinol binding protein 1, cellular	-2.65073	0.00339248
64515	Cdc20	cell division cycle 20 homolog (S. cerevisiae)	-2.64586	0.0182815
25166	Casp1	caspase 1	-2.6451	0.00157672
500981	Zfp202	zinc finger protein 202	-2.64331	0.00234412
300732	Pstpip1	proline-serine-threonine phosphatase-interacting protein 1	-2.63995	0.00688085
302363	Sh3bgrl	SH3 domain binding glutamic acid-rich protein like	-2.63894	0.0233338
295338	Ptpn22	protein tyrosine phosphatase, non-receptor type 22 (lymphoid)	-2.63695	0.00298486
316732	Smchd1	structural maintenance of chromosomes flexible hinge domain containing 1	-2.63437	0.0017101
117540	Plscr1	phospholipid scramblase 1	-2.6334	0.0017101
65037	Mertk	c-mer proto-oncogene tyrosine kinase	-2.63292	0.00294872
24237	C6	complement component 6	-2.6319	0.00794051
313563	Dem1	defects in morphology 1 homolog (S. cerevisiae)	-2.63007	0.0446073
65206	Kcnn4	potassium intermediate/small conductance calcium-activated channel, subfamily N, member 4	-2.62901	0.0466455
361308	Kif20a	kinesin family member 20A	-2.6278	0.0409719
406864	Clic1	chloride intracellular channel 1	-2.62469	0.00601417
502902	Clec7a	C-type lectin domain family 7, member A	-2.62323	0.00815481
311795	RGD1308019	similar to hypothetical protein FLJ20245	-2.62193	0.00492072
117029	Ccr5	chemokine (C-C motif) receptor 5	-2.61575	0.0123249
116689	Ptpn6	protein tyrosine phosphatase, non-receptor type 6	-2.61539	0.0170195
305434	Jakmip1	janus kinase and microtubule interacting protein 1	-2.61409	0.00126138
299933	Dscc1	defective in sister chromatid cohesion 1 homolog (S. cerevisiae)	-2.61249	0.00574362
295629	Cd302	CD302 molecule	-2.60762	0.00124917
24699	Ptprc	protein tyrosine phosphatase, receptor type, C	-2.60721	0.00176492
171059	Expi	extracellular proteinase inhibitor	-2.60677	0.00127441
289150	Cenpl	centromere protein L	-2.60549	0.00280523
25587	Id2	inhibitor of DNA binding 2	-2.60426	0.000787949
362044	Cenpe	centromere protein E	-2.60093	0.0252502
681234	Dbr1	debranching enzyme homolog 1 (S. cerevisiae)	-2.5987	0.0104796
295607	Prpf40a	PRP40 pre-mRNA processing factor 40 homolog A (S. cerevisiae)	-2.5982	0.00582324
311336	Nusap1	nucleolar and spindle associated protein 1	-2.59159	0.0370262
313050	Lck	lymphocyte-specific protein tyrosine kinase	-2.59099	0.00557804
361389	Anapc10	anaphase promoting complex subunit 10	-2.59094	0.00418458
54319	Ezr	ezrin	-2.59079	0.0023435
312299	Ezh2	enhancer of zeste homolog 2 (Drosophila)	-2.58964	0.00642423
24451	Hmox1	heme oxygenase (decycling) 1	-2.58887	0.0124504
500420	LOC500420	similar to CG12279-PA	-2.58827	0.00595163
54237	Cdk1	cyclin-dependent kinase 1	-2.58511	0.0277728
171341	Mgst1	microsomal glutathione S-transferase 1	-2.58259	0.000799094
294456	Nt5dc1	5'-nucleotidase domain containing 1	-2.57899	0.00106229
155151	Coro1a	coronin, actin binding protein 1A	-2.57817	0.00821821
685433	Evi2a	ecotropic viral integration site 2A	-2.57146	0.0096472
289801	Upp1	uridine phosphorylase 1	-2.56636	0.025347
313837	RGD1562284	similar to Glutaminyl-peptide cyclotransferase precursor (QC)	-2.56503	0.00600142
362481	Tox	thymocyte selection-associated high mobility group box	-2.56151	0.0220772
306695	Zfp367	zinc finger protein 367	-2.56117	0.00189686
54227	Arpc1b	actin related protein 2/3 complex, subunit 1B	-2.56104	0.00334124
24649	Pim1	pim-1 oncogene	-2.56039	0.0129838
364678	Sfxn1	sideroflexin 1	-2.55885	0.017958
293551	Arl6ip1	ADP-ribosylation factor-like 6 interacting protein 1	-2.55522	0.00298205
29230	Sqle	squalene epoxidase	-2.55448	0.00183586
310721	Fam46c	family with sequence similarity 46, member C	-2.55196	0.00716381
499322	Fam111a	family with sequence similarity 111, member A	-2.54956	0.0317354
313387	Usp1	ubiquitin specific peptidase 1	-2.54906	0.00478852
301323	Prim2	primase, DNA, polypeptide 2	-2.54518	0.00484475
689064	LOC689064	beta-globin	-2.5447	0.0135595
24679	Prkar2b	protein kinase, cAMP dependent regulatory, type II beta	-2.54419	0.00157229
309186	Fermt3	fermitin family member 3	-2.54161	0.00417068
307271	Mex3c	mex-3 homolog C (C. elegans)	-2.54159	0.00259403
79113	Fgr	Gardner-Rasheed feline sarcoma viral (v-fgr) oncogene homolog	-2.53876	0.010555
25383	Apobec1	apolipoprotein B mRNA editing enzyme, catalytic polypeptide 1	-2.53611	0.00475345
298077	RGD1305807	hypothetical LOC298077	-2.53437	0.0439463
78971	Birc3	baculoviral IAP repeat-containing 3	-2.52966	0.00431218
29560	Hif1a	hypoxia-inducible factor 1, alpha subunit (basic helix-loop-helix transcription factor)	-2.5289	0.00488138
293744	Ms4a7	membrane-spanning 4-domains, subfamily A, member 7	-2.52759	0.0316355
60416	Pfkp	phosphofructokinase, platelet	-2.52661	0.00178887
499300	Ptprcap	protein tyrosine phosphatase, receptor type, C-associated protein	-2.5249	0.00833883
501552	Fancb	Fanconi anemia, complementation group B	-2.52212	0.00953314
60463	Ccr2	chemokine (C-C motif) receptor 2	-2.51913	0.0197812
474143	Clecsf6	C-type (calcium dependent, carbohydrate recognition domain) lectin, superfamily member 6	-2.51752	0.0205452
25017	Myo5a	myosin VA	-2.51728	0.0240406
304966	Fcgr3a	Fc fragment of IgG, low affinity IIIa, receptor	-2.51341	0.0150963
100361631	LOC100361631	hypothetical protein LOC100361631	-2.51138	0.00316217
298429	Rad54l	RAD54 like (S. cerevisiae)	-2.50594	0.0314242
29637	Hmgcs1	3-hydroxy-3-methylglutaryl-CoA synthase 1 (soluble)	-2.50273	0.00600758
681290	LOC681290	Tcrg-C protein-like	-2.50245	0.0034234
363644	Glod4	glyoxalase domain containing 4	-2.50033	0.000716502
100362342	LOC100362342	rCG47764-like	-2.49894	0.000879937
25021	Itgam	integrin, alpha M	-2.49889	0.00173749
83477	Bcl10	B-cell CLL/lymphoma 10	-2.49808	0.00135944
500011	RGD1563091	similar to OEF2	-2.49732	0.0111827
24917	Kpnb1	karyopherin (importin) beta 1	-2.49317	0.0152583
64552	Mpeg1	macrophage expressed 1	-2.49241	0.0390098
290326	Pbk	PDZ binding kinase	-2.49117	0.00835252
305910	Pspc1	paraspeckle component 1	-2.48335	0.000388399
114555	Casp4	caspase 4, apoptosis-related cysteine peptidase	-2.48323	0.0103036
24251	Cd53	Cd53 molecule	-2.4818	0.00247812
25341	Tnfrsf11b	tumor necrosis factor receptor superfamily, member 11b	-2.47719	0.0029386
362686	Cebpz	CCAAT/enhancer binding protein zeta	-2.47681	0.0103918
361416	Cenpn	centromere protein N	-2.47325	0.00905314
310508	B3galnt1	beta-1,3-N-acetylgalactosaminyltransferase 1	-2.47126	0.00972406
25424	Ctse	cathepsin E	-2.46984	0.0159873
304859	Dhx9	DEAH (Asp-Glu-Ala-His) box polypeptide 9	-2.46547	0.00106917
24560	Cd200	Cd200 molecule	-2.46536	0.00110122
310486	Rarres1	retinoic acid receptor responder (tazarotene induced) 1	-2.46455	0.0117263
317578	Sash3	SAM and SH3 domain containing 3	-2.46431	0.00341857
365684	Paip1	poly(A) binding protein interacting protein 1	-2.46391	0.00104134
100360213	LOC100360213	rho GTPase-activating protein 15-like	-2.46292	0.00772089
302972	Amdhd2	Zwilch, kinetochore associated, homolog (Drosophila)	-2.46291	0.0130578
691493	Zwilch	amidohydrolase domain containing 2	-2.46183	0.0111174
24770	Ccl2	chemokine (C-C motif) ligand 2	-2.45991	0.0365053
25332	Mgmt	O-6-methylguanine-DNA methyltransferase	-2.45967	0.0151378
24446	Hgf	hepatocyte growth factor	-2.45641	0.00156717
29264	Clip2	CAP-GLY domain containing linker protein 2	-2.45319	0.00336396
304863	RGD1307830	similar to cDNA sequence BC003331	-2.45237	0.00882218
288058	Ptplb	protein tyrosine phosphatase-like (proline instead of catalytic arginine), member b	-2.45166	0.00202814
296137	Bub1	budding uninhibited by benzimidazoles 1 homolog (S. cerevisiae)	-2.45129	0.0160462
117955	Slc4a7	solute carrier family 4, sodium bicarbonate cotransporter, member 7	-2.44914	0.04987
60338	Fxyd5	FXYD domain-containing ion transport regulator 5	-2.44677	0.00410711
309871	Prdm1	PR domain containing 1, with ZNF domain	-2.44376	0.000799094
89808	Cx3cl1	chemokine (C-X3-C motif) ligand 1	-2.44363	0.000719336
362011	Dram2	DNA-damage regulated autophagy modulator 2	-2.44224	0.000996917
317252	Ercc6l	excision repair cross-complementing rodent repair deficiency complementation group 6 - like	-2.4417	0.00832342
314243	Wdr89	WD repeat domain 89	-2.44109	0.000183658
361232	Pak1ip1	PAK1 interacting protein 1	-2.43773	0.00161233
361697	Tbc1d10c	TBC1 domain family, member 10C	-2.43441	0.0151039
310663	Tnfaip8l2	tumor necrosis factor, alpha-induced protein 8-like 2	-2.43233	0.0188616
293676	Ctsw	cathepsin W	-2.43159	0.0150412
299112	Pole2	polymerase (DNA directed), epsilon 2 (p59 subunit)	-2.42934	0.00841358
360854	Arpc5	actin related protein 2/3 complex, subunit 5	-2.42735	0.000849715
497761	Cd2	Cd2 molecule	-2.42703	0.0164866
310864	Manba	mannosidase, beta A, lysosomal	-2.4201	0.000976156
362791	Siva1	SIVA1, apoptosis-inducing factor	-2.41916	0.00524711
84388	Il18bp	interleukin 18 binding protein	-2.41732	0.00400509
81640	Amd1	adenosylmethionine decarboxylase 1	-2.41509	0.00139516
261730	Aurka	aurora kinase A	-2.41477	0.0140062
362037	Ap1ar	adaptor-related protein complex 1 associated regulatory protein	-2.41439	0.000941811
310688	Sh2d2a	SH2 domain containing 2A	-2.41058	0.0122116
291359	Ly86	lymphocyte antigen 86	-2.40868	0.0146082
171576	Bub1b	budding uninhibited by benzimidazoles 1 homolog, beta (S. cerevisiae)	-2.40553	0.0417319
81515	Lyn	v-yes-1 Yamaguchi sarcoma viral related oncogene homolog	-2.40087	0.0019235
291927	Orc6	origin recognition complex, subunit 6	-2.40057	0.00146575
311743	Zak	sterile alpha motif and leucine zipper containing kinase AZK	-2.39927	0.000146909
363206	Tmem14a	transmembrane protein 14A	-2.39887	0.016633
24494	Il1b	interleukin 1 beta	-2.39712	0.0039311
24653	Pla2g4a	phospholipase A2, group IVA (cytosolic, calcium-dependent)	-2.3933	0.00478921
311876	Pbx3	pre-B-cell leukemia homeobox 3	-2.39287	0.030677
362549	Efcab7	EF-hand calcium binding domain 7	-2.39149	0.00482341
309147	Aldh3b1	aldehyde dehydrogenase 3 family, member B1	-2.38623	0.00234109
24356	Ets1	v-ets erythroblastosis virus E26 oncogene homolog 1 (avian)	-2.38466	0.00110164
313323	Psip1	PC4 and SFRS1 interacting protein 1	-2.38137	0.00647831
361664	Mettl10	methyltransferase like 10	-2.37676	0.00228991
690899	MGC112715	hypothetical protein LOC690899	-2.37638	0.00316217
298441	Nasp	nuclear autoantigenic sperm protein (histone-binding)	-2.3755	0.00642215
498741	Mboat1	membrane bound O-acyltransferase domain containing 1	-2.37531	0.00100478
296199	Snx5	sorting nexin 5	-2.37448	0.00179092
114122	Vcan	versican	-2.37379	0.0454547
83462	Dynlt1	dynein light chain Tctex-type 1	-2.37355	0.00358932
24617	Serpine1	serpin peptidase inhibitor, clade E (nexin, plasminogen activator inhibitor type 1), member 1	-2.37226	0.00524711
192280	Ppp1r3b	protein phosphatase 1, regulatory subunit 3B	-2.37019	0.00177961
24812	Tap2	transporter 2, ATP-binding cassette, sub-family B (MDR/TAP)	-2.36993	0.00102805
315298	Racgap1	Rac GTPase-activating protein 1	-2.3668	0.0428946
25464	Icam1	intercellular adhesion molecule 1	-2.36583	0.000643518
310772	Dennd2d	DENN/MADD domain containing 2D	-2.36516	0.00796004
362046	Dapp1	dual adaptor of phosphotyrosine and 3-phosphoinositides	-2.36473	0.00806014
306071	Lcp1	lymphocyte cytosolic protein 1	-2.36384	0.00682052
306128	Cln5	ceroid-lipofuscinosis, neuronal 5	-2.36379	0.0063903
295661	Spc25	SPC25, NDC80 kinetochore complex component, homolog (S. cerevisiae)	-2.36133	0.0332036
680308	Mthfd2	methylenetetrahydrofolate dehydrogenase (NADP+ dependent) 2, methenyltetrahydrofolate cyclohydrolase	-2.35955	0.00464115
305000	Exo1	exonuclease 1	-2.35887	0.0208343
689997	Fam91a1	family with sequence similarity 91, member A1	-2.35574	0.00227684
58919	Ccnd1	cyclin D1	-2.35485	0.000391293
288669	Arpc3	actin related protein 2/3 complex, subunit 3	-2.3536	0.00119914
361219	Fbxw17	F-box and WD-40 domain protein 17	-2.35162	0.00553603
316273	Mcm3	minichromosome maintenance complex component 3	-2.35043	0.00851588
313861	Eml4	echinoderm microtubule associated protein like 4	-2.34771	0.00222793
499914	Gins1	GINS complex subunit 1 (Psf1 homolog)	-2.34642	0.0131078
689809	LOC689809	similar to Nkrp1f protein	-2.34637	0.00680103
294643	Lhfpl2	lipoma HMGIC fusion partner-like 2	-2.34239	0.00173749
361174	Alg11	asparagine-linked glycosylation 11, alpha-1,2-mannosyltransferase homolog (yeast)	-2.34225	0.00635315
64524	Tkt	transketolase	-2.34057	0.00442978
289785	Myo1g	myosin IG	-2.3385	0.00593284
292747	Fbl	fibrillarin	-2.33661	0.00402962
367145	Chst2	carbohydrate sulfotransferase 2	-2.33655	0.00150618
406163	Gpsm3	G-protein signaling modulator 3	-2.33483	0.00477745
498131	N4bp2l1	SEC11 homolog C (S. cerevisiae)	-2.33436	0.0124534
266758	Sec11c	NEDD4 binding protein 2-like 1	-2.33367	0.00821821
89827	Ddx39a	DEAD (Asp-Glu-Ala-Asp) box polypeptide 39A	-2.3332	0.00220502
366957	Rac2	ras-related C3 botulinum toxin substrate 2 (rho family, small GTP binding protein Rac2)	-2.33103	0.00317586
302661	Ofd1	oral-facial-digital syndrome 1 gene homolog (human)	-2.32958	0.015696
291794	Snrpd1	small nuclear ribonucleoprotein D1	-2.3291	0.00468732
312477	Dok1	docking protein 1	-2.32811	0.00330223
293783	Lpxn	leupaxin	-2.32803	0.0112883
246240	Ripk3	receptor-interacting serine-threonine kinase 3	-2.32558	0.0138915
310553	Tlr2	toll-like receptor 2	-2.32531	0.00223607
294975	Exosc9	exosome component 9	-2.32516	0.00270472
89783	Laptm5	lysosomal protein transmembrane 5	-2.32482	0.00415152
116663	Dusp6	dual specificity phosphatase 6	-2.32469	0.000857557
94273	Mgat2	mannosyl (alpha-1,6-)-glycoprotein beta-1,2-N-acetylglucosaminyltransferase	-2.32406	0.00297903
681383	LOC681383	similar to Protein C10orf11 homolog	-2.32379	0.00469918
689055	Rad51ap1	RAD51 associated protein 1	-2.32111	0.00307924
140924	Il2rg	interleukin 2 receptor, gamma	-2.3208	0.0240982
313211	Nipsnap3b	nipsnap homolog 3B (C. elegans)	-2.31999	0.00307975
305269	Stap1	signal transducing adaptor family member 1	-2.31999	0.0174207
309651	Ppil1	peptidylprolyl isomerase (cyclophilin)-like 1	-2.31982	0.00721099
316290	Ogfrl1	opioid growth factor receptor-like 1	-2.31673	0.00102805
685055	Atr	ataxia telangiectasia and Rad3 related	-2.31452	0.0105873
288077	Hcls1	hematopoietic cell specific Lyn substrate 1	-2.31324	0.00838687
316019	Ccrl2	chemokine (C-C motif) receptor-like 2	-2.31269	0.000862509
29141	Gal	galanin prepropeptide	-2.31091	0.0143266
24931	Cd8b	CD8b molecule	-2.31025	0.00697869
56782	Srgn	serglycin	-2.30837	0.0017101
311742	Cdca7	cell division cycle associated 7	-2.30765	0.00806014
311021	Nmi	N-myc (and STAT) interactor	-2.30692	0.00773679
29402	Unc119	UNC-119 homolog (C. elegans)	-2.30548	0.00944034
498582	RGD1564142	similar to chromosome 10 open reading frame 64	-2.30457	0.00684134
366518	Tnfrsf14	tumor necrosis factor receptor superfamily, member 14	-2.30212	0.00647831
365390	Phemx	pan hematopoietic expression	-2.30142	0.0185634
25385	Faslg	Fas ligand (TNF superfamily, member 6)	-2.30069	0.00321428
292071	Cdt1	chromatin licensing and DNA replication factor 1	-2.29899	0.00829292
312679	Il17ra	interleukin 17 receptor A	-2.298	0.00511639
113940	Gmfg	glia maturation factor, gamma	-2.28771	0.00591941
288264	Ifnar1	interferon (alpha, beta and omega) receptor 1	-2.28647	0.00383942
192129	Vmp1	vacuole membrane protein 1	-2.28451	0.000613836
360917	Cnot6l	CCR4-NOT transcription complex, subunit 6-like	-2.28413	0.000715838
310946	Lrrc40	leucine rich repeat containing 40	-2.2839	0.00963203
64625	Bid	BH3 interacting domain death agonist	-2.28364	0.0385353
171553	A3galt2	alpha 1,3-galactosyltransferase 2	-2.28362	0.00505116
361449	Ppil4	peptidylprolyl isomerase (cyclophilin)-like 4	-2.28212	0.00328259
54355	Rassf5	Ras association (RalGDS/AF-6) domain family member 5	-2.28178	0.0078451
361422	Cotl1	coactosin-like 1 (Dictyostelium)	-2.28148	0.0053158
291324	Trdmt1	tRNA aspartic acid methyltransferase 1	-2.27931	0.00129558
301009	Nckipsd	NCK interacting protein with SH3 domain	-2.27882	0.000715838
293144	Pold3	polymerase (DNA-directed), delta 3, accessory subunit	-2.27831	0.000824551
315000	Rnf139	ring finger protein 139	-2.27798	0.0015562
500501	MGC125002	similar to RIKEN cDNA 5830433M19	-2.27415	0.00202814
59076	Grk6	G protein-coupled receptor kinase 6	-2.27238	0.00379054
362153	Cwc22	CWC22 spliceosome-associated protein homolog (S. cerevisiae)	-2.27139	0.0214945
366431	Tceanc2	transcription elongation factor A (SII) N-terminal and central domain containing 2	-2.27099	0.00154768
314654	Myo1f	myosin IF	-2.26954	0.00665117
54269	Mcpt10	mast cell protease 10	-2.26619	0.0110849
314596	Rasal3	RAS protein activator like 3	-2.26555	0.00732202
500545	Cdca8	cell division cycle associated 8	-2.26553	0.0237871
24948	Fmr1	fragile X mental retardation 1	-2.26421	0.0203062
306792	S1pr3	sphingosine-1-phosphate receptor 3	-2.26114	0.0058564
290029	Pnp	purine nucleoside phosphorylase	-2.26104	0.00449704
192179	Gpm6b	glycoprotein m6b	-2.26034	0.00286533
116667	Map3k1	mitogen activated protein kinase kinase kinase 1	-2.25858	0.00120041
54249	Cfd	complement factor D (adipsin)	-2.25786	0.0249531
54278	Nr4a2	nuclear receptor subfamily 4, group A, member 2	-2.2573	0.00627087
306687	Hiatl1	hippocampus abundant transcript-like 1	-2.25381	0.000823416
116510	Timp1	TIMP metallopeptidase inhibitor 1	-2.25309	0.0117829
287443	Acap1	ArfGAP with coiled-coil, ankyrin repeat and PH domains 1	-2.25187	0.004981
362856	Pwp1	PWP1 homolog (S. cerevisiae)	-2.24233	0.0103162
294228	RT1-S3	RT1 class Ib, locus S3	-2.24124	0.000966228
310512	Nmd3	NMD3 homolog (S. cerevisiae)	-2.24064	0.00680103
360962	Tacc3	transforming, acidic coiled-coil containing protein 3	-2.23951	0.0262917
361689	Unc93b1	unc-93 homolog B1 (C. elegans)	-2.2393	0.00147913
114488	Rbm3	RNA binding motif (RNP1, RRM) protein 3	-2.23791	0.000540242
305341	Rhoh	ras homolog gene family, member H	-2.23732	0.0110239
304743	Ccdc93	coiled-coil domain containing 93	-2.23726	0.00104134
65146	Lilrb3	leukocyte immunoglobulin-like receptor, subfamily B (with TM and ITIM domains), member 3	-2.2366	0.0276612
29592	Bcat1	branched chain amino acid transaminase 1, cytosolic	-2.23568	0.00307975
117260	Nudt1	nudix (nucleoside diphosphate linked moiety X)-type motif 1	-2.23557	0.00581607
364878	March3	membrane-associated ring finger (C3HC4) 3	-2.23534	0.0317254
366608	RGD1561724	similar to mKIAA0716 protein	-2.23523	0.0108644
50646	Ptk2b	PTK2B protein tyrosine kinase 2 beta	-2.23519	0.0148754
54290	Rgs10	regulator of G-protein signaling 10	-2.2348	0.0157906
362740	Mbip	MAP3K12 binding inhibitory protein 1	-2.23273	0.00127899
156767	Tnfrsf1b	tumor necrosis factor receptor superfamily, member 1b	-2.23213	0.0227923
353252	Rdh10	retinol dehydrogenase 10 (all-trans)	-2.22938	0.0150352
298091	Slc31a2	solute carrier family 31 (copper transporters), member 2	-2.22605	0.00126138
499020	Wtap	Wilms tumor 1 associated protein	-2.22575	0.00150618
315969	Topbp1	topoisomerase (DNA) II binding protein 1	-2.22387	0.0140304
315740	Kif23	kinesin family member 23	-2.22059	0.0449164
50645	Rab27a	RAB27A, member RAS oncogene family	-2.22051	0.0079009
24514	Jak2	Janus kinase 2	-2.21992	0.0416533
84023	Ptger4	prostaglandin E receptor 4 (subtype EP4)	-2.21957	0.0145704
311494	Rin2	Ras and Rab interactor 2	-2.2193	0.0139613
29474	Coro1b	coronin, actin-binding protein, 1B	-2.21918	0.0100069
29692	Pla2g2a	phospholipase A2, group IIA (platelets, synovial fluid)	-2.21711	0.014843
294422	Smpdl3a	sphingomyelin phosphodiesterase, acid-like 3A	-2.21699	0.00439738
361537	Tyrobp	Tyro protein tyrosine kinase binding protein	-2.21438	0.00264027
29624	Alox5ap	arachidonate 5-lipoxygenase activating protein	-2.21405	0.0070989
25406	Cd44	Cd44 molecule	-2.21367	0.00582324
29183	Areg	amphiregulin	-2.21338	0.00402505
286975	Skap1	src kinase associated phosphoprotein 1	-2.21197	0.0170166
83527	Dbnl	drebrin-like	-2.20938	0.00150618
309499	Myof	myoferlin	-2.20917	0.00244504
303439	Mmd	monocyte to macrophage differentiation-associated	-2.2089	0.014053
360406	Ptprf	protein tyrosine phosphatase, receptor type, F	-2.20831	0.00114872
361604	Sytl2	synaptotagmin-like 2	-2.20641	0.00142703
298282	Oma1	OMA1 homolog, zinc metallopeptidase (S. cerevisiae)	-2.20237	0.0123249
293502	Kif22	kinesin family member 22	-2.20227	0.0477567
100361788	LOC100361788	retinitis pigmentosa 2 homolog	-2.20191	0.00242272
360646	Limd2	LIM domain containing 2	-2.20162	0.011087
60462	Batf3	basic leucine zipper transcription factor, ATF-like 3	-2.1994	0.00210621
311391	Cep152	centrosomal protein 152	-2.1978	0.00307975
305887	Ngdn	neuroguidin, EIF4E binding protein	-2.19696	0.0199171
287063	Nmral1	NmrA-like family domain containing 1	-2.19602	0.0116154
307766	Smarca5	SWI/SNF related, matrix associated, actin dependent regulator of chromatin, subfamily a, member 5	-2.19442	0.00156296
311406	Dusp2	dual specificity phosphatase 2	-2.19395	0.0161891
83497	Ocln	occludin	-2.1934	0.00970423
24159	Acly	ATP citrate lyase	-2.1927	0.000988431
362438	Ncapd2	non-SMC condensin I complex, subunit D2	-2.19264	0.0177704
302526	Atp6ap2	ATPase, H+ transporting, lysosomal accessory protein 2	-2.19176	0.000799094
93662	Cdhr1	cadherin-related family member 1	-2.19174	0.0196172
312701	Cd163	CD163 molecule	-2.19078	0.0368111
362431	Clec4a3	C-type lectin domain family 4, member A3	-2.19078	0.0148161
363485	RGD1562502	similar to RIKEN cDNA 2610029G23	-2.19057	0.000225973
113955	Gpnmb	glycoprotein (transmembrane) nmb	-2.18949	0.00432855
308113	Cnksr3	Cnksr family member 3	-2.18798	0.00300294
83472	Ugdh	UDP-glucose 6-dehydrogenase	-2.18778	0.0015562
171136	Cblb	Cas-Br-M (murine) ecotropic retroviral transforming sequence b	-2.18753	0.000823416
500904	Ncf4	neutrophil cytosolic factor 4	-2.18608	0.0152725
50654	Ctss	cathepsin S	-2.18492	0.00162784
302711	Tbl1x	transducin (beta)-like 1 X-linked	-2.18267	0.00303147
293507	Sept1	septin 1	-2.18218	0.0128177
24933	Klra22	killer cell lectin-like receptor subfamily A, member 22	-2.18164	0.0303192
294762	Parp8	poly (ADP-ribose) polymerase family, member 8	-2.18128	0.0242255
300838	Tmod3	tropomodulin 3	-2.17835	0.00553733
292763	Map4k1	mitogen activated protein kinase kinase kinase kinase 1	-2.17765	0.0221713
500578	Tmem51	transmembrane protein 51	-2.17695	0.00280523
170902	Zfp347	zinc finger protein 347	-2.17692	0.00123833
303378	Slfn13	schlafen family member 13	-2.17675	0.0335292
171304	Kif11	kinesin family member 11	-2.17553	0.0372687
289820	Actr2	ARP2 actin-related protein 2 homolog (yeast)	-2.17411	0.00117483
500616	Socs5	suppressor of cytokine signaling 5	-2.17227	0.000455198
315973	Acad11	acyl-CoA dehydrogenase family, member 11	-2.17215	0.0257683
298032	RGD1307983	similar to HSPC043 protein	-2.17173	0.00355718
287299	Mfap3	microfibrillar-associated protein 3	-2.17072	0.00530046
24203	Amy1a	amylase, alpha 1A (salivary)	-2.16895	0.000225973
310855	Gstcd	glutathione S-transferase, C-terminal domain containing	-2.16695	0.0118949
83626	Ugcg	UDP-glucose ceramide glucosyltransferase	-2.16677	0.00426556
66021	Cybb	cytochrome b-245, beta polypeptide	-2.16594	0.0339964
303336	Wsb1	WD repeat and SOCS box-containing 1	-2.16556	0.00452288
84013	Hsd17b12	hydroxysteroid (17-beta) dehydrogenase 12	-2.16434	0.000209252
303348	Atad5	ATPase family, AAA domain containing 5	-2.16401	0.00305598
361262	Heatr1	HEAT repeat containing 1	-2.16229	0.00157672
25647	Il7	interleukin 7	-2.16228	0.00496975
64185	Cap1	CAP, adenylate cyclase-associated protein 1 (yeast)	-2.16219	0.0113981
304988	Ifi204	interferon activated gene 204	-2.16121	0.0386769
500113	Gimap7	GTPase, IMAP family member 7	-2.16041	0.0133617
114839	Ccnc	cyclin C	-2.1592	0.000864478
83585	Gda	guanine deaminase	-2.15919	0.00239499
288652	Rilpl2	Rab interacting lysosomal protein-like 2	-2.15905	0.00648094
295378	Vav3	vav 3 guanine nucleotide exchange factor	-2.15218	0.00115653
297893	Hdac1	histone deacetylase 1	-2.1514	0.00684204
81782	Soat1	sterol O-acyltransferase 1	-2.15059	0.0107516
298068	Sec61b	Sec61 beta subunit	-2.15044	0.000438267
289419	Nuak2	NUAK family, SNF1-like kinase, 2	-2.1493	0.00741223
57027	Adam17	ADAM metallopeptidase domain 17	-2.14864	0.000925587
294274	RT1-DMa	RT1 class II, locus DMa	-2.14843	0.0081064
25737	Pcna	proliferating cell nuclear antigen	-2.14818	0.00196182
314423	Bcl11b	B-cell CLL/lymphoma 11B (zinc finger protein)	-2.14798	0.00660535
171160	Hopx	HOP homeobox	-2.14792	0.0152272
117103	Rab8a	RAB8A, member RAS oncogene family	-2.14632	0.00594307
679692	Lpgat1	lysophosphatidylglycerol acyltransferase 1	-2.14589	0.00492413
171415	Atg3	ATG3 autophagy related 3 homolog (S. cerevisiae)	-2.1451	0.000768407
114507	Slc5a3	solute carrier family 5 (sodium/myo-inositol cotransporter), member 3	-2.1447	0.0155812
171103	Cdc25b	cell division cycle 25 homolog B (S. pombe)	-2.14456	0.0442445
291925	RGD1308706	similar to RIKEN cDNA 4921524J17	-2.14226	0.000594696
500040	Tes	testis derived transcript	-2.14202	0.00654177
289276	Adss	adenylosuccinate synthase	-2.13993	0.00124822
291705	Iws1	IWS1 homolog (S. cerevisiae)	-2.13988	0.000591287
314619	Sbno2	strawberry notch homolog 2 (Drosophila)	-2.13577	0.0175034
293618	Ifitm1	interferon induced transmembrane protein 1	-2.13334	0.0242711
246774	Gimap5	GTPase, IMAP family member 5	-2.13325	0.00162784
29168	Ubd	ubiquitin D	-2.1321	0.00769891
171079	B3galt4	UDP-Gal:betaGlcNAc beta 1,3-galactosyltransferase, polypeptide 4	-2.12991	0.00296212
64195	Clec10a	C-type lectin domain family 10, member A	-2.12981	0.0085855
100359861	LOC100359861	mCG51409-like	-2.1295	0.00106229
100363332	LOC100363332	caspase recruitment domain family, member 11	-2.12689	0.0273536
79256	Hnrpd	heterogeneous nuclear ribonucleoprotein D	-2.12659	0.00569392
24165	Ada	adenosine deaminase	-2.12571	0.00330223
304979	Igsf8	immunoglobulin superfamily, member 8	-2.12482	0.000433579
81732	Actr3	ARP3 actin-related protein 3 homolog (yeast)	-2.12392	0.00906959
500117	Ccdc126	coiled-coil domain containing 126	-2.12392	0.00341704
287199	Nudcd2	NudC domain containing 2	-2.12297	0.00415152
501065	Cmtm7	CKLF-like MARVEL transmembrane domain containing 7	-2.12249	0.00601769
286921	Akr1b8	aldo-keto reductase family 1, member B8	-2.1207	0.0197824
287249	Cnot6	CCR4-NOT transcription complex, subunit 6	-2.11883	0.0156552
25380	Anxa1	annexin A1	-2.11593	0.00115282
64200	Hnrnpf	heterogeneous nuclear ribonucleoprotein F	-2.1159	0.00844358
298690	B3galt6	UDP-Gal:betaGal beta 1,3-galactosyltransferase, polypeptide 6	-2.11424	0.00438089
362272	Tp53rk	TP53 regulating kinase	-2.11128	0.00151078
362171	Prr5l	proline rich 5 like	-2.11095	0.00807684
290644	Ifi30	interferon gamma inducible protein 30	-2.11006	0.0104674
83781	Lgals3	lectin, galactoside-binding, soluble, 3	-2.10961	0.000823416
246097	Fas	Fas (TNF receptor superfamily, member 6)	-2.10881	0.00860797
117542	Baiap2	BAI1-associated protein 2	-2.10833	0.00642215
310775	Lrif1	ligand dependent nuclear receptor interacting factor 1	-2.10739	0.00156146
24967	Psmb9	proteasome (prosome, macropain) subunit, beta type 9 (large multifunctional peptidase 2)	-2.10652	0.00124917
305268	Uba6	ubiquitin-like modifier activating enzyme 6	-2.10614	0.000934296
680089	Ncaph	non-SMC condensin I complex, subunit H	-2.10585	0.0344657
297387	Mob1a	MOB kinase activator 1A	-2.10441	0.00622861
59113	Kmo	kynurenine 3-monooxygenase (kynurenine 3-hydroxylase)	-2.10353	0.0492014
245962	Cd48	Cd48 molecule	-2.10318	0.00359635
290783	Tusc3	tumor suppressor candidate 3	-2.10294	0.00249182
313128	Casp8ap2	caspase 8 associated protein 2	-2.10231	0.00150618
100361261	LOC100361261	rCG23560-like	-2.10176	0.0171249
500150	RGD1559612	similar to tigger transposable element derived 2	-2.10155	0.0104023
366964	Tcf20	transcription factor 20	-2.09851	0.00325513
314157	Fbxo33	F-box protein 33	-2.09636	0.00589024
293511	Zfp688	zinc finger protein 688	-2.09592	0.00716207
64044	Casp8	caspase 8	-2.09582	0.0185634
361226	Cd83	CD83 molecule	-2.09402	0.0125579
299909	Fam49b	family with sequence similarity 49, member B	-2.09366	0.00165773
25675	Hmgcr	3-hydroxy-3-methylglutaryl-CoA reductase	-2.09362	0.00240954
286979	Zfp455	zinc finger protein 455	-2.09293	0.00379052
500584	LOC500584	similar to casein kinase 1, gamma 3 isoform 2	-2.09254	0.00642895
25448	Cenpi	centromere protein I	-2.09196	0.0155581
619549	Ppapdc2	phosphatidic acid phosphatase type 2 domain containing 2	-2.09036	0.00230593
362548	Itgb3bp	integrin beta 3 binding protein (beta3-endonexin)	-2.0902	0.00448486
287437	Tnfsf13	tumor necrosis factor (ligand) superfamily, member 13	-2.09001	0.00120506
312030	Scaf11	SR-related CTD-associated factor 11	-2.08978	0.0286921
314690	RGD1309995	similar to CG13957-PA	-2.08802	0.00573418
25455	Ggh	gamma-glutamyl hydrolase (conjugase, folylpolygammaglutamyl hydrolase)	-2.08645	0.00986034
362138	Rbms1	RNA binding motif, single stranded interacting protein 1	-2.08594	0.0239522
84007	C3ar1	complement component 3a receptor 1	-2.08566	0.0258347
311984	Pion	pigeon homolog (Drosophila)	-2.08514	0.00807805
25084	Il4ra	interleukin 4 receptor, alpha	-2.08451	0.00509677
361680	Lsp1	lymphocyte-specific protein 1	-2.08433	0.0155581
24508	Irf1	interferon regulatory factor 1	-2.08319	0.00136764
288003	Rfc4	replication factor C (activator 1) 4	-2.08274	0.0209618
500837	Helb	helicase (DNA) B	-2.08246	0.000447889
114510	Mllt3	myeloid/lymphoid or mixed-lineage leukemia (trithorax homolog, Drosophila); translocated to, 3	-2.08197	0.0121182
306860	Gcnt2	glucosaminyl (N-acetyl) transferase 2, I-branching enzyme	-2.08078	0.0285726
83515	Ptbp3	polypyrimidine tract binding protein 3	-2.08026	0.0252502
83788	Sept9	septin 9	-2.0799	0.0113981
399684	Vkorc1l1	vitamin K epoxide reductase complex, subunit 1-like 1	-2.07827	0.025504
362212	Tmem87b	transmembrane protein 87B	-2.07782	0.0032048
294712	Cenpk	centromere protein K	-2.07718	0.0141417
361632	Pik3c2a	phosphoinositide-3-kinase, class 2, alpha polypeptide	-2.0761	0.000515674
85385	Shc1	SHC (Src homology 2 domain containing) transforming protein 1	-2.07506	0.00120957
25281	Nup153	nucleoporin 153	-2.07305	0.0109351
287884	Sectm1b	secreted and transmembrane 1B	-2.0716	0.0104796
24230	Tspo	translocator protein	-2.06954	0.0251643
315707	Csk	c-src tyrosine kinase	-2.06947	0.00379054
362966	Nfam1	NFAT activating protein with ITAM motif 1	-2.06891	0.00470719
310806	Cdc14a	CDC14 cell division cycle 14 homolog A (S. cerevisiae)	-2.06734	0.00483829
303824	Igf2bp2	insulin-like growth factor 2 mRNA binding protein 2	-2.06703	0.00225636
296883	Rpa3	replication protein A3	-2.06521	0.0151744
303175	Hist3h2ba	histone cluster 3, H2ba	-2.06259	0.00613503
360692	RGD1563888	similar to DNA segment, Chr 16, ERATO Doi 472, expressed	-2.06242	0.00923633
313365	Ift74	intraflagellar transport 74 homolog (Chlamydomonas)	-2.062	0.0139613
293154	Folr2	folate receptor 2 (fetal)	-2.0587	0.00486514
287746	Fmnl1	formin-like 1	-2.05868	0.0137659
361710	Sipa1	signal-induced proliferation-associated 1	-2.05774	0.00712261
291464	Snx2	sorting nexin 2	-2.05737	0.0017498
286910	Nid67	putative small membrane protein NID67	-2.0573	0.00151514
298385	Magoh	mago-nashi homolog, proliferation-associated (Drosophila)	-2.05643	0.00127899
291983	Psmb10	proteasome (prosome, macropain) subunit, beta type 10	-2.05638	0.0123603
298917	Iah1	isoamyl acetate-hydrolyzing esterase 1 homolog (S. cerevisiae)	-2.05631	0.00723764
361810	Fkbp5	FK506 binding protein 5	-2.05618	0.00601417
290235	RGD1308396	similar to chromosome 14 open reading frame 21	-2.05565	0.000934296
288414	Rfc3	replication factor C (activator 1) 3	-2.05527	0.0169166
81673	Gtf2b	general transcription factor IIB	-2.05347	0.0063903
114521	Tdg	thymine-DNA glycosylase	-2.05312	0.00997904
290741	Dctd	dCMP deaminase	-2.05203	0.00494093
306886	Ripk1	receptor (TNFRSF)-interacting serine-threonine kinase 1	-2.05107	0.000455198
292999	Chsy1	chondroitin sulfate synthase 1	-2.05103	0.00432342
100049583	Trex1	three prime repair exonuclease 1	-2.05034	0.0127748
252902	Dync1li1	dynein cytoplasmic 1 light intermediate chain 1	-2.05014	0.0226447
295279	Fcgr1a	Fc fragment of IgG, high affinity Ia, receptor (CD64)	-2.04984	0.0314424
414788	RT1-T24-3	RT1 class I, locus T24, gene 3	-2.04889	0.0117177
292729	Snrpa	small nuclear ribonucleoprotein polypeptide A	-2.04854	0.00307326
691484	Eri2	ERI1 exoribonuclease family member 2	-2.04792	0.00134729
315648	Ppp2r1b	protein phosphatase 2, regulatory subunit A, beta	-2.04664	0.00395694
296257	Cst7	cystatin F (leukocystatin)	-2.04649	0.0472707
84490	Fen1	flap structure-specific endonuclease 1	-2.04626	0.0112403
114496	Bik	BCL2-interacting killer (apoptosis-inducing)	-2.04525	0.00252734
116502	Bak1	BCL2-antagonist/killer 1	-2.04495	0.00197109
680262	LOC680262	hypothetical protein LOC680262	-2.04487	0.0173881
29667	Srsf5	serine/arginine-rich splicing factor 5	-2.04475	0.00356066
305367	Arap2	ArfGAP with RhoGAP domain, ankyrin repeat and PH domain 2	-2.04344	0.00426309
690492	LOC690492	similar to CD33 antigen	-2.04342	0.0199853
294790	Skp2	S-phase kinase-associated protein 2 (p45)	-2.04326	0.0340566
246115	Ppap2c	phosphatidic acid phosphatase type 2c	-2.0432	0.00808253
171529	Kif2c	kinesin family member 2C	-2.04219	0.0406635
306137	RGD1308297	similar to CG10084-PA	-2.04014	0.00806014
289997	Dlgap5	discs, large (Drosophila) homolog-associated protein 5	-2.04002	0.0398674
24231	C2	complement component 2	-2.03922	0.00383378
24795	Serpina3n	serine (or cysteine) peptidase inhibitor, clade A, member 3N	-2.03909	0.0209255
81736	Nfkb1	nuclear factor of kappa light polypeptide gene enhancer in B-cells 1	-2.03753	0.00832506
296884	LOC296884	hypothetical LOC296884	-2.03693	0.00606959
170904	Stk17b	serine/threonine kinase 17b	-2.03649	0.0146294
314323	Flvcr2	feline leukemia virus subgroup C cellular receptor family, member 2	-2.03552	0.0200889
117278	Ebp	emopamil binding protein (sterol isomerase)	-2.03518	0.00277826
294410	Man1a1	mannosidase, alpha, class 1A, member 1	-2.03353	0.00390714
308906	Trim5	tripartite motif-containing 5	-2.03318	0.00700781
314126	Baz1a	bromodomain adjacent to zinc finger domain, 1A	-2.03261	0.0180674
100360616	LOC100360616	zinc finger protein 627-like	-2.03163	0.00688085
298104	RGD1304595	similar to RIKEN cDNA 6330416G13 gene	-2.03104	0.00753013
29398	Stk10	serine/threonine kinase 10	-2.03071	0.00518715
171108	P2ry14	purinergic receptor P2Y, G-protein coupled, 14	-2.02949	0.0490786
56083	Tgm2	transglutaminase 2, C polypeptide	-2.02931	0.00362997
94196	Rnf138	ring finger protein 138	-2.02871	0.000765841
246781	Ptpn7	protein tyrosine phosphatase, non-receptor type 7	-2.02824	0.00897602
359959	Rhebl1	Ras homolog enriched in brain like 1	-2.02746	0.00633509
29687	C1qb	complement component 1, q subcomponent, B chain	-2.02659	0.0125483
29659	P2rx4	purinergic receptor P2X, ligand-gated ion channel 4	-2.02379	0.00404715
315702	RGD1305464	similar to human chromosome 15 open reading frame 39	-2.02179	0.00806014
361597	Fes	feline sarcoma oncogene	-2.02175	0.00815481
116468	Rfc2	replication factor C (activator 1) 2	-2.02171	0.00236477
84583	Rgs2	regulator of G-protein signaling 2	-2.02151	0.0315837
501157	Rpe	ribulose-5-phosphate-3-epimerase	-2.02109	0.00897602
362229	Xrn2	5'-3' exoribonuclease 2	-2.02105	0.0121304
305827	Wdhd1	WD repeat and HMG-box DNA binding protein 1	-2.01933	0.0107178
315903	U2surp	U2 snRNP-associated SURP domain containing	-2.01931	0.0414434
314618	Hmha1	histocompatibility (minor) HA-1	-2.01872	0.0246369
499204	RGD1559690	similar to hypothetical protein FLJ25416	-2.01705	0.00697932
680537	Whsc1	Wolf-Hirschhorn syndrome candidate 1 (human)	-2.0166	0.0109758
296849	Pdk3	pyruvate dehydrogenase kinase, isozyme 3	-2.01644	0.00716566
25603	Marcks	myristoylated alanine rich protein kinase C substrate	-2.01614	0.00216021
79121	Arf6	ADP-ribosylation factor 6	-2.0161	0.001247
84046	Sox11	SRY (sex determining region Y)-box 11	-2.01484	0.0112784
117099	Bdh1	3-hydroxybutyrate dehydrogenase, type 1	-2.01459	0.00773547
170724	Anp32b	acidic (leucine-rich) nuclear phosphoprotein 32 family, member B	-2.01432	0.00356066
362456	Arhgdib	Rho, GDP dissociation inhibitor (GDI) beta	-2.01385	0.0161047
100361568	LOC100361568	hypoxia-inducible protein 2-like	-2.01186	0.00090081
366508	Pik3cd	phosphoinositide-3-kinase, catalytic, delta polypeptide	-2.01134	0.00415152
303037	Ccdc99	coiled-coil domain containing 99	-2.00949	0.0386536
297480	Foxp1	forkhead box P1	-2.00737	0.0130932
313138	Orc3	origin recognition complex, subunit 3	-2.00704	0.00639595
363487	RGD1566265	similar to RIKEN cDNA 2610002M06	-2.00387	0.00102949
689249	Rspry1	ring finger and SPRY domain containing 1	-2.00387	0.0048637
117140	Hivep1	human immunodeficiency virus type I enhancer binding protein 1	-2.00385	0.0100952
360914	Plac8	placenta-specific 8	-2.00369	0.00581607
680201	Zfp322a	zinc finger protein 322a	-2.0028	0.0249754
293452	Palb2	partner and localizer of BRCA2	-2.00275	0.00239091
311785	Psd4	pleckstrin and Sec7 domain containing 4	-2.00144	0.00307975
83730	Vamp8	vesicle-associated membrane protein 8	-2.00071	0.0194069
310791	Slc25a24	solute carrier family 25 (mitochondrial carrier, phosphate carrier), member 24	-2.00031	0.00488166
